# Supplementary material for: 2-(2,7-Dimeth­oxy-1-naphtho­yl)benzoic acid
Source: Acta Crystallogr Sect E Struct Rep Online. 2010 Feb 27;66(Pt 3):o713. doi: 10.1107/S1600536810006847 (PMC2983668; doi:10.1107/S1600536810006847)
Supplement: Supplementary file 2 [file e-66-0o713-Isup2.hkl]

#
# h,k,l, Fc-squared, Fo-squared, sigma(Fo-squared) and status flag
#
data_I
_shelx_title '  yonezawa-07021403nakaema'
_shelx_refln_list_code          4
_shelx_F_calc_maximum      268.77
_exptl_crystal_F_000       704.00
_reflns_d_resolution_high  0.8305
 
loop_
 _symmetry_equiv_pos_as_xyz
 'x, y, z'
 '-x, y+1/2, -z+1/2'
 '-x, -y, -z'
 'x, -y-1/2, z-1/2'
 
_cell_length_a    10.8311
_cell_length_b    10.6145
_cell_length_c    15.4492
_cell_angle_alpha  90.000
_cell_angle_beta  111.728
_cell_angle_gamma  90.000
 
_shelx_F_squared_multiplier     1.000
 
loop_
 _refln_index_h
 _refln_index_k
 _refln_index_l
 _refln_F_squared_calc
 _refln_F_squared_meas
 _refln_F_squared_sigma
 _refln_observed_status
   1   0   0      175.27      153.21      1.37 o
   2   0   0     3579.81     3449.71     37.00 o
   3   0   0    11055.67    11264.42    188.42 o
   4   0   0     2333.34     2469.53     26.30 o
   5   0   0       11.89       18.00      0.60 o
   6   0   0       55.44       55.71      0.77 o
   7   0   0        0.28        0.93      0.27 o
   8   0   0     3423.51     3648.43     69.41 o
   9   0   0      359.63      341.47      5.18 o
  10   0   0       71.41       79.37      1.51 o
  11   0   0      154.96      159.03      2.80 o
  12   0   0        4.09        6.15      1.98 o
   1   1   0       84.87       81.18      0.40 o
   2   1   0     9081.99     9222.93     86.35 o
   3   1   0     4906.76     4851.10     40.32 o
   4   1   0      396.04      376.56      2.33 o
   5   1   0       68.22       70.52      0.46 o
   6   1   0      339.31      338.52      2.03 o
   7   1   0      778.03      764.82      6.43 o
   8   1   0       19.12       22.24      0.47 o
   9   1   0        0.22        1.24      0.48 o
  10   1   0       56.52       57.03      1.03 o
  11   1   0        8.65        7.75      0.48 o
  12   1   0        0.75        0.60      0.45 o
   0   2   0     1554.06     1624.20     13.68 o
   1   2   0      692.62      715.82      3.18 o
   2   2   0     5655.38     5594.20     45.10 o
   3   2   0        6.13        8.57      0.13 o
   4   2   0       12.15       15.85      0.21 o
   5   2   0      334.58      360.47      2.41 o
   6   2   0      513.49      548.31      3.77 o
   7   2   0        4.77        2.69      0.26 o
   8   2   0        0.25        0.88      0.31 o
   9   2   0        8.75       10.04      0.56 o
  10   2   0       39.04       39.70      1.11 o
  11   2   0       10.73       10.65      0.67 o
   1   3   0      683.68      678.50      3.38 o
   2   3   0      416.11      374.43      1.62 o
   3   3   0        9.38       14.25      0.13 o
   4   3   0     8967.91     9480.40     99.78 o
   5   3   0      111.60      150.74      0.93 o
   6   3   0       81.85       84.02      0.70 o
   7   3   0      194.34      218.77      2.44 o
   8   3   0        3.47        6.00      0.44 o
   9   3   0       30.85       28.61      0.69 o
  10   3   0        8.67       10.09      0.60 o
  11   3   0        0.03       -0.07      0.32 o
   0   4   0     2638.27     2710.93     26.94 o
   1   4   0      372.95      356.05      1.65 o
   2   4   0      208.55      197.25      1.00 o
   3   4   0      377.83      409.98      2.53 o
   4   4   0       75.31       76.32      0.47 o
   5   4   0        4.63        5.32      0.20 o
   6   4   0      135.54      147.75      1.86 o
   7   4   0      270.78      279.26      3.05 o
   8   4   0       91.80       83.26      1.20 o
   9   4   0        1.71        2.14      0.47 o
  10   4   0       68.37       65.72      1.11 o
  11   4   0        4.15        5.64      0.95 o
   1   5   0      771.12      790.27      4.64 o
   2   5   0      808.48      830.74      4.97 o
   3   5   0      496.36      515.44      3.07 o
   4   5   0       17.70       14.36      0.20 o
   5   5   0       75.54       75.43      0.68 o
   6   5   0       98.63      104.36      1.18 o
   7   5   0      259.15      257.94      2.98 o
   8   5   0        5.61        5.56      0.41 o
   9   5   0       11.19        8.68      0.46 o
  10   5   0       85.04       82.63      1.35 o
  11   5   0       10.26       11.01      0.71 o
   0   6   0     1460.78     1530.79     16.42 o
   1   6   0        9.39       16.41      0.32 o
   2   6   0       93.42      122.80      0.88 o
   3   6   0       54.50       49.74      0.42 o
   4   6   0       76.73       70.40      0.68 o
   5   6   0       47.76       50.58      0.75 o
   6   6   0       47.15       40.02      0.77 o
   7   6   0        0.06        0.30      0.33 o
   8   6   0       13.92       13.15      0.56 o
   9   6   0      140.58      120.95      2.00 o
  10   6   0        0.02        0.12      0.23 o
   1   7   0      341.70      349.23      2.93 o
   2   7   0      759.23      785.32      6.87 o
   3   7   0       32.05       25.14      0.70 o
   4   7   0      550.53      548.18      5.28 o
   5   7   0       44.64       46.92      0.89 o
   6   7   0        9.69       11.22      0.60 o
   7   7   0       53.27       49.65      1.25 o
   8   7   0       27.12       23.96      0.75 o
   9   7   0        6.00        6.75      0.44 o
  10   7   0        0.04        0.01      0.23 o
   0   8   0       16.53       15.48      0.92 o
   1   8   0       12.08       15.40      0.56 o
   2   8   0       43.64       38.41      0.80 o
   3   8   0       24.86       26.76      0.69 o
   4   8   0        0.51        1.35      0.35 o
   5   8   0      390.66      365.50      5.96 o
   6   8   0        6.72        8.85      0.59 o
   7   8   0       86.18       89.00      1.54 o
   8   8   0        0.68        0.55      0.34 o
   9   8   0        0.41        0.17      0.25 o
   1   9   0       28.32       28.04      0.82 o
   2   9   0       28.27       25.23      0.88 o
   3   9   0        3.32        4.97      0.44 o
   4   9   0        0.94        0.83      0.40 o
   5   9   0       55.06       57.29      2.66 o
   6   9   0        1.48        1.24      0.55 o
   7   9   0       22.87       26.91      1.08 o
   8   9   0        0.73        0.40      0.37 o
   0  10   0        0.36        0.98      0.56 o
   1  10   0        2.46        2.07      0.44 o
   2  10   0        2.54        1.72      0.40 o
   3  10   0       14.69       16.63      0.73 o
   4  10   0        2.73        2.11      0.68 o
   5  10   0       12.80       15.01      1.11 o
   6  10   0        0.23        0.47      0.71 o
   7  10   0       10.32       10.03      0.93 o
   1  11   0       66.97       64.89      1.13 o
   2  11   0       24.29       23.04      0.73 o
   3  11   0       17.82       20.36      0.65 o
   4  11   0        0.25        0.33      0.36 o
   5  11   0        8.37        9.19      0.82 o
   6  11   0        2.57        1.63      0.54 o
   0  12   0        4.68        3.04      0.54 o
   1  12   0       15.49       17.04      0.61 o
   2  12   0        0.73        0.57      0.29 o
   3  12   0        1.61        0.57      0.35 o
   4  12   0        0.10        0.17      0.51 o
 -12   1   1       10.84        8.62      0.93 o
 -11   1   1       15.08       13.72      0.64 o
 -10   1   1      176.69      175.57      2.13 o
  -9   1   1      758.56      770.15      7.66 o
  -8   1   1       11.01       12.03      0.44 o
  -7   1   1       11.93       13.19      0.32 o
  -6   1   1       19.81       19.34      0.27 o
  -5   1   1      387.56      394.55      2.72 o
  -4   1   1      318.34      294.22      1.64 o
  -3   1   1     4098.86     3997.57     29.49 o
  -2   1   1       57.20       58.76      0.39 o
  -1   1   1    13298.72    13469.08    141.76 o
   0   1   1        0.06        1.11      0.10 o
   1   1   1       16.09       18.27      0.18 o
   2   1   1     2842.10     2894.22     20.34 o
   3   1   1     5277.58     5329.76     45.82 o
   4   1   1      189.94      186.88      1.00 o
   5   1   1       95.24      105.08      0.85 o
   6   1   1       43.01       38.62      0.38 o
   7   1   1        4.31        6.30      0.43 o
   8   1   1       22.28       24.92      0.62 o
   9   1   1      143.22      150.35      2.01 o
  10   1   1       36.60       38.68      0.87 o
  11   1   1        5.22        5.94      0.43 o
 -12   2   1       28.99       35.31      0.95 o
 -11   2   1       37.25       37.25      0.82 o
 -10   2   1       51.18       59.32      1.19 o
  -9   2   1        0.27        0.13      0.33 o
  -8   2   1       35.89       34.38      0.65 o
  -7   2   1       76.09       69.83      0.70 o
  -6   2   1      271.87      304.71      2.20 o
  -5   2   1     2265.94     2458.42     19.37 o
  -4   2   1     2692.38     2808.56     19.54 o
  -3   2   1     1366.77     1352.20      7.40 o
  -2   2   1     6806.66     6629.60     57.22 o
  -1   2   1     1857.47     1773.27     10.71 o
   0   2   1     1119.41     1073.11      5.52 o
   1   2   1     4421.82     4298.62     33.24 o
   2   2   1      349.48      389.72      1.70 o
   3   2   1      378.11      374.22      2.28 o
   4   2   1      218.47      219.27      1.33 o
   5   2   1        4.77        3.18      0.15 o
   6   2   1       95.26       96.27      0.87 o
   7   2   1        0.73        0.96      0.24 o
   8   2   1        2.00        2.21      0.39 o
   9   2   1        0.08        0.26      0.30 o
  10   2   1        6.58        8.25      0.77 o
  11   2   1       33.00       32.35      0.76 o
 -12   3   1       12.71       10.78      1.23 o
 -11   3   1        5.47        4.73      0.48 o
 -10   3   1       63.46       65.57      1.28 o
  -9   3   1      152.32      149.67      2.26 o
  -8   3   1      107.25      107.78      1.51 o
  -7   3   1      120.75      120.87      1.33 o
  -6   3   1       63.87       70.37      0.61 o
  -5   3   1       52.96       49.73      0.40 o
  -4   3   1       10.57       10.48      0.13 o
  -3   3   1      105.59      100.33      0.55 o
  -2   3   1     1078.18     1035.13      5.81 o
  -1   3   1     2747.21     2697.24     19.39 o
   0   3   1       95.06       86.23      0.46 o
   1   3   1      921.65      907.02      4.81 o
   2   3   1     3584.32     3529.64     26.49 o
   3   3   1      227.71      236.30      1.06 o
   4   3   1     2043.05     2166.58     14.87 o
   5   3   1      969.08      917.37      7.59 o
   6   3   1      403.32      417.29      4.89 o
   7   3   1       11.82       10.84      0.50 o
   8   3   1        4.21        4.91      0.43 o
   9   3   1       17.84       20.98      0.62 o
  10   3   1        2.09        1.91      0.42 o
  11   3   1        8.03        7.71      0.49 o
 -11   4   1        9.05        9.62      0.43 o
 -10   4   1        2.40        3.82      0.47 o
  -9   4   1       12.62       14.41      0.56 o
  -8   4   1      181.15      170.11      2.02 o
  -7   4   1      285.14      284.54      2.94 o
  -6   4   1        1.06        1.90      0.26 o
  -5   4   1       63.96       96.48      0.70 o
  -4   4   1      551.93      558.00      2.99 o
  -3   4   1      125.32      115.36      0.65 o
  -2   4   1       54.34       48.03      0.40 o
  -1   4   1     1452.09     1546.23      9.72 o
   0   4   1     3012.39     3030.24     21.95 o
   1   4   1     3205.74     3322.43     26.72 o
   2   4   1      535.52      570.15      2.87 o
   3   4   1     1071.33     1147.16      7.61 o
   4   4   1     2204.05     2246.31     16.51 o
   5   4   1       23.73       28.12      0.44 o
   6   4   1       48.94       56.86      0.91 o
   7   4   1       96.65      109.04      1.44 o
   8   4   1        3.68        2.64      0.39 o
   9   4   1       78.29       78.44      1.16 o
  10   4   1        5.38        5.40      0.66 o
  11   4   1       23.16       22.98      0.70 o
 -11   5   1        3.11        1.20      0.30 o
 -10   5   1      120.26      105.26      1.51 o
  -9   5   1      140.10      130.13      1.69 o
  -8   5   1       23.74       27.63      0.71 o
  -7   5   1       26.45       28.11      0.59 o
  -6   5   1        1.00        2.53      0.57 o
  -5   5   1      100.38       90.31      0.83 o
  -4   5   1       84.47       77.99      0.55 o
  -3   5   1       24.79       18.56      0.20 o
  -2   5   1      260.30      238.84      1.16 o
  -1   5   1     2705.40     3010.48     23.78 o
   0   5   1       21.46       22.94      0.20 o
   1   5   1        0.46        1.15      0.16 o
   2   5   1       58.89       48.84      0.37 o
   3   5   1        1.68        6.33      0.15 o
   4   5   1        4.76        4.26      0.17 o
   5   5   1       61.68       68.05      0.86 o
   6   5   1      135.93      139.25      1.61 o
   7   5   1       36.42       28.62      0.64 o
   8   5   1      109.41      106.66      1.42 o
   9   5   1      253.28      236.26      3.00 o
  10   5   1       33.65       34.91      0.86 o
 -10   6   1       29.04       25.56      1.00 o
  -9   6   1       64.36       59.93      0.98 o
  -8   6   1       58.97       50.91      0.91 o
  -7   6   1        9.67       10.12      0.49 o
  -6   6   1       64.05       63.73      0.94 o
  -5   6   1       19.63       18.89      0.46 o
  -4   6   1        4.77        5.72      0.26 o
  -3   6   1       69.79       67.87      0.52 o
  -2   6   1        0.60        2.50      0.16 o
  -1   6   1        7.69        9.97      0.28 o
   0   6   1      571.80      594.06      4.19 o
   1   6   1       74.53       93.20      0.67 o
   2   6   1      687.58      697.10      5.51 o
   3   6   1        0.12        0.62      0.13 o
   4   6   1        4.77        5.34      0.24 o
   5   6   1        0.01        0.31      0.27 o
   6   6   1       87.66       81.83      1.16 o
   7   6   1       31.15       29.06      0.73 o
   8   6   1       27.12       23.95      0.75 o
   9   6   1        9.31        6.73      0.46 o
  10   6   1        5.91        3.20      0.49 o
 -10   7   1       19.81       16.26      0.57 o
  -9   7   1       20.08       17.89      0.64 o
  -8   7   1        4.34        5.11      0.48 o
  -7   7   1        2.14        2.30      0.47 o
  -6   7   1       48.81       48.23      0.88 o
  -5   7   1      180.41      173.58      2.13 o
  -4   7   1      108.79      102.34      1.14 o
  -3   7   1      226.90      214.70      1.90 o
  -2   7   1        0.83        0.81      0.25 o
  -1   7   1       95.26      115.72      1.15 o
   0   7   1      149.03      154.52      1.40 o
   1   7   1       32.92       34.95      0.49 o
   2   7   1       62.88       59.30      0.74 o
   3   7   1     1088.49     1058.71     12.69 o
   4   7   1      196.30      188.93      2.34 o
   5   7   1      564.51      550.60      8.19 o
   6   7   1        1.54        3.17      0.49 o
   7   7   1        3.07        2.99      0.49 o
   8   7   1       13.90       14.87      0.53 o
   9   7   1        0.02        0.00      0.23 o
  -9   8   1        4.54        1.68      0.54 o
  -8   8   1       10.72       12.06      0.57 o
  -7   8   1        2.80        3.96      0.60 o
  -6   8   1      257.98      266.52      4.07 o
  -5   8   1      227.45      239.79      3.76 o
  -4   8   1      244.56      240.21      3.16 o
  -3   8   1       24.80       21.98      0.59 o
  -2   8   1      101.68      105.76      1.36 o
  -1   8   1        7.90        6.76      0.44 o
   0   8   1      326.98      329.39      3.77 o
   1   8   1       51.23       52.76      1.07 o
   2   8   1      106.58      102.37      1.37 o
   3   8   1      737.87      746.79      8.73 o
   4   8   1       73.96       70.95      1.29 o
   5   8   1        9.22        8.32      0.70 o
   6   8   1       26.47       25.71      0.81 o
   7   8   1       17.56       16.55      0.68 o
   8   8   1       10.75       12.89      0.62 o
   9   8   1        1.24        0.31      0.26 o
  -8   9   1        9.38        7.76      0.81 o
  -7   9   1       10.49       10.30      0.74 o
  -6   9   1        2.83        3.12      0.86 o
  -5   9   1        0.33        0.48      0.52 o
  -4   9   1       98.63      103.70      1.73 o
  -3   9   1       11.76       11.22      0.62 o
  -2   9   1       24.06       27.61      0.77 o
  -1   9   1        1.40        1.25      0.42 o
   0   9   1        1.29        1.33      0.38 o
   1   9   1       27.49       24.69      0.74 o
   2   9   1       38.86       38.77      0.86 o
   3   9   1       19.40       20.35      0.66 o
   4   9   1      337.42      319.40      4.68 o
   5   9   1        2.76        3.16      0.50 o
   6   9   1       32.67       33.74      1.02 o
   7   9   1        0.28        0.65      0.36 o
   8   9   1        1.40        0.65      0.36 o
  -7  10   1        0.61        0.22      0.59 o
  -6  10   1        1.17        1.21      0.78 o
  -5  10   1       15.95       16.04      1.34 o
  -4  10   1        0.45        0.20      0.33 o
  -3  10   1        0.80        1.25      0.42 o
  -2  10   1       30.86       27.12      0.84 o
  -1  10   1       34.69       30.73      0.89 o
   0  10   1       99.54       93.48      1.61 o
   1  10   1       17.29       12.02      0.68 o
   2  10   1       15.71       14.70      0.64 o
   3  10   1        1.77        1.82      0.42 o
   4  10   1        7.00        8.57      0.61 o
   5  10   1        2.70        1.93      0.73 o
   6  10   1        1.88        2.29      1.03 o
   7  10   1       29.41       37.58      1.22 o
  -6  11   1        1.27        0.87      0.64 o
  -5  11   1        0.24        0.08      0.79 o
  -4  11   1        4.57        4.86      0.45 o
  -3  11   1        0.97        0.45      0.34 o
  -2  11   1       22.62       21.90      0.78 o
  -1  11   1        0.65        0.66      0.35 o
   0  11   1       27.20       28.35      0.82 o
   1  11   1        9.33        8.03      0.49 o
   2  11   1        3.01        1.74      0.43 o
   3  11   1       14.22       13.10      0.65 o
   4  11   1        6.15        6.23      0.47 o
   5  11   1        2.07        0.63      0.76 o
  -4  12   1        4.35        7.17      1.12 o
  -3  12   1        3.36        1.17      0.47 o
  -2  12   1        1.92        0.74      0.32 o
  -1  12   1       10.07       12.30      0.55 o
   0  12   1       39.16       33.06      0.93 o
   1  12   1       37.77       39.74      0.94 o
   2  12   1        0.52        0.08      0.30 o
   3  12   1       12.01       11.42      0.50 o
 -12   0   2        0.23       -0.28      0.43 o
 -11   0   2       63.71       60.30      1.24 o
 -10   0   2     1107.78     1083.85     16.56 o
  -9   0   2      193.49      194.12      2.79 o
  -8   0   2      258.70      267.08      3.66 o
  -7   0   2        2.89        4.20      0.35 o
  -6   0   2       45.69       47.58      0.50 o
  -5   0   2      235.73      210.01      1.54 o
  -4   0   2      184.21      195.04      1.33 o
  -3   0   2      214.81      201.89      1.18 o
  -2   0   2     9292.32     9058.64    118.28 o
  -1   0   2       53.85       80.13      0.47 o
   0   0   2     3997.81     3843.37     39.94 o
   1   0   2     8891.93     8566.50    117.59 o
   2   0   2        1.72        2.46      0.33 o
   3   0   2     2669.33     2661.05     27.40 o
   4   0   2     1962.91     2113.75     24.16 o
   5   0   2       66.95       70.34      0.83 o
   6   0   2        0.67        2.91      0.24 o
   7   0   2      767.44      753.52     10.20 o
   8   0   2     1070.18     1084.44     16.06 o
   9   0   2        6.34        7.62      0.83 o
  10   0   2       19.79       16.79      0.96 o
  11   0   2       15.64       12.37      1.09 o
 -12   1   2        1.85        0.93      0.31 o
 -11   1   2       61.03       63.81      1.13 o
 -10   1   2       15.57       16.36      0.56 o
  -9   1   2       17.36       16.85      0.53 o
  -8   1   2        7.03        8.83      0.38 o
  -7   1   2      386.02      383.53      3.00 o
  -6   1   2      657.16      657.57      4.31 o
  -5   1   2      599.60      630.31      3.68 o
  -4   1   2       52.32       61.11      0.45 o
  -3   1   2     2410.50     2349.58     14.81 o
  -2   1   2       34.86       26.76      0.27 o
  -1   1   2      689.80      685.22      3.19 o
   0   1   2      296.36      289.53      1.72 o
   1   1   2     9945.29     9715.41     97.04 o
   2   1   2     2123.86     2043.52     12.85 o
   3   1   2       15.44       12.88      0.14 o
   4   1   2       87.53       85.67      0.68 o
   5   1   2      106.03      111.51      0.70 o
   6   1   2      136.95      124.52      1.02 o
   7   1   2       66.02       67.37      0.93 o
   8   1   2        2.02        3.16      0.36 o
   9   1   2      561.81      576.02      6.80 o
  10   1   2        0.78        1.22      0.35 o
  11   1   2        6.79        7.33      0.76 o
 -12   2   2        3.67        3.23      0.39 o
 -11   2   2       31.87       32.21      0.82 o
 -10   2   2        9.98       10.18      0.59 o
  -9   2   2        2.58        2.93      0.39 o
  -8   2   2       95.33       92.64      1.15 o
  -7   2   2        8.67        8.55      0.25 o
  -6   2   2     2057.98     2102.94     16.04 o
  -5   2   2       70.85       74.65      0.63 o
  -4   2   2       25.65       22.85      0.18 o
  -3   2   2     3131.75     3147.86     21.47 o
  -2   2   2     2643.15     2645.39     16.86 o
  -1   2   2      125.44      105.71      0.61 o
   0   2   2      203.01      186.24      1.47 o
   1   2   2      163.39      156.57      0.74 o
   2   2   2     2218.97     2237.57     14.87 o
   3   2   2      237.84      219.78      1.44 o
   4   2   2       24.96       22.48      0.27 o
   5   2   2     1588.61     1669.48     13.09 o
   6   2   2       46.95       42.00      0.59 o
   7   2   2        0.01        1.96      0.43 o
   8   2   2        2.36        3.36      0.39 o
   9   2   2       21.11       22.55      0.70 o
  10   2   2       39.16       39.30      0.90 o
  11   2   2       19.29       21.11      0.57 o
 -12   3   2        1.62        1.32      0.30 o
 -11   3   2        0.17        0.34      0.31 o
 -10   3   2        0.97        1.40      0.44 o
  -9   3   2      133.10      133.17      1.69 o
  -8   3   2       34.75       33.75      0.65 o
  -7   3   2        1.01        1.26      0.26 o
  -6   3   2     1597.75     1725.19     13.61 o
  -5   3   2      401.77      362.04      1.79 o
  -4   3   2      242.07      250.36      1.13 o
  -3   3   2        4.66        3.24      0.10 o
  -2   3   2     1202.56     1159.43      6.69 o
  -1   3   2      401.85      361.37      1.80 o
   0   3   2      404.46      381.96      2.69 o
   1   3   2      106.02      103.56      0.56 o
   2   3   2      524.95      563.89      3.50 o
   3   3   2      463.71      528.08      3.30 o
   4   3   2       97.99      138.14      1.12 o
   5   3   2       26.12       30.08      0.47 o
   6   3   2       82.65       79.51      0.80 o
   7   3   2       14.02       15.82      0.49 o
   8   3   2       34.09       34.57      0.79 o
   9   3   2        3.53        2.77      0.50 o
  10   3   2        0.10        0.18      0.34 o
  11   3   2       10.99       12.61      0.93 o
 -11   4   2        0.86        0.41      0.29 o
 -10   4   2       29.17       31.45      0.77 o
  -9   4   2       31.47       32.61      0.76 o
  -8   4   2       22.68       25.19      0.61 o
  -7   4   2       16.49       19.74      0.53 o
  -6   4   2      466.57      466.79      3.93 o
  -5   4   2      458.26      413.21      2.51 o
  -4   4   2      685.93      653.99      4.94 o
  -3   4   2      436.93      413.57      2.08 o
  -2   4   2      123.33      118.79      0.60 o
  -1   4   2      260.77      238.21      1.10 o
   0   4   2      889.24      907.29      4.66 o
   1   4   2      338.11      314.54      1.47 o
   2   4   2      391.33      379.47      1.85 o
   3   4   2        5.31        4.04      0.10 o
   4   4   2        5.60        3.87      0.14 o
   5   4   2       84.51       87.88      1.24 o
   6   4   2       38.42       34.61      0.60 o
   7   4   2       50.62       43.38      0.91 o
   8   4   2       60.34       54.99      0.95 o
   9   4   2       19.49       16.98      0.60 o
  10   4   2        9.15        8.27      0.62 o
 -11   5   2       53.21       49.30      0.81 o
 -10   5   2        4.38        7.11      0.47 o
  -9   5   2       25.29       21.45      0.67 o
  -8   5   2       81.24       80.87      1.06 o
  -7   5   2       47.39       45.64      0.79 o
  -6   5   2       59.48       57.98      0.74 o
  -5   5   2       28.24       24.54      0.31 o
  -4   5   2       56.19       54.12      0.41 o
  -3   5   2       78.52       75.94      0.42 o
  -2   5   2      931.06      983.57      5.87 o
  -1   5   2     1627.32     1736.62     12.46 o
   0   5   2      723.84      804.14      5.02 o
   1   5   2      157.62      147.16      0.82 o
   2   5   2      304.88      303.48      1.72 o
   3   5   2      285.84      306.08      1.75 o
   4   5   2      414.17      422.24      5.07 o
   5   5   2       36.76       34.03      0.85 o
   6   5   2        0.03        0.30      0.28 o
   7   5   2      199.11      176.97      2.23 o
   8   5   2       20.03       16.34      0.73 o
   9   5   2        9.02       10.14      0.61 o
  10   5   2        0.13       -0.02      0.27 o
 -11   6   2       17.40       13.49      0.57 o
 -10   6   2        2.90        2.67      0.45 o
  -9   6   2       83.08       83.33      1.24 o
  -8   6   2       55.84       60.13      0.97 o
  -7   6   2       13.25       14.20      0.53 o
  -6   6   2       90.76       93.94      1.23 o
  -5   6   2       71.05       68.36      0.76 o
  -4   6   2       66.90       64.78      0.57 o
  -3   6   2       24.51       21.63      0.25 o
  -2   6   2      391.93      385.84      2.43 o
  -1   6   2      324.68      335.59      2.24 o
   0   6   2       43.23       46.06      0.50 o
   1   6   2      107.09       98.69      0.84 o
   2   6   2      248.20      262.18      1.78 o
   3   6   2        1.02        2.05      0.18 o
   4   6   2      185.45      201.12      1.75 o
   5   6   2       18.19       18.36      0.54 o
   6   6   2       43.94       46.40      1.08 o
   7   6   2        0.23        0.34      0.38 o
   8   6   2      121.58      108.13      1.55 o
   9   6   2       20.68       23.61      0.59 o
  10   6   2        6.58        7.43      0.51 o
 -10   7   2        0.18        0.28      0.27 o
  -9   7   2        0.02        0.02      0.28 o
  -8   7   2        3.92        2.67      0.39 o
  -7   7   2      101.22      100.68      3.02 o
  -6   7   2       31.65       35.82      0.90 o
  -5   7   2        3.99        6.22      0.92 o
  -4   7   2      206.56      207.14      2.26 o
  -3   7   2      236.13      223.47      2.45 o
  -2   7   2       48.73       44.70      0.77 o
  -1   7   2      186.52      189.51      1.83 o
   0   7   2       43.58       46.34      0.66 o
   1   7   2        3.07        3.41      0.35 o
   2   7   2      339.98      351.47      3.32 o
   3   7   2      156.29      150.72      1.76 o
   4   7   2      393.61      382.40      4.00 o
   5   7   2      110.06       93.47      1.35 o
   6   7   2        1.49        2.62      0.41 o
   7   7   2       36.16       35.80      0.89 o
   8   7   2        0.37        0.83      0.30 o
   9   7   2        4.17        3.66      0.66 o
  -9   8   2        1.03        0.70      0.30 o
  -8   8   2       11.59       10.25      0.59 o
  -7   8   2       14.48       13.12      0.56 o
  -6   8   2      420.93      428.45      5.80 o
  -5   8   2      821.55      812.77     12.35 o
  -4   8   2      134.88      141.17      2.24 o
  -3   8   2        1.90        2.29      0.45 o
  -2   8   2        3.28        3.26      0.35 o
  -1   8   2        3.06        2.91      0.56 o
   0   8   2       16.97       18.36      0.58 o
   1   8   2        0.03        1.19      0.51 o
   2   8   2      239.92      236.66      2.61 o
   3   8   2     1263.71     1234.01     16.87 o
   4   8   2      249.74      243.48      2.99 o
   5   8   2        2.07        2.97      0.57 o
   6   8   2       29.96       22.94      0.91 o
   7   8   2        2.98        1.95      0.41 o
   8   8   2        7.02        5.69      1.22 o
  -9   9   2        0.52        0.23      0.64 o
  -8   9   2        4.59        2.53      0.38 o
  -7   9   2        2.13        1.82      0.61 o
  -6   9   2        3.51        5.75      0.74 o
  -5   9   2       15.19       19.07      0.68 o
  -4   9   2      233.07      238.37      3.25 o
  -3   9   2       31.73       31.82      0.82 o
  -2   9   2        8.39        9.27      0.52 o
  -1   9   2       63.69       65.49      1.06 o
   0   9   2       42.94       37.11      0.87 o
   1   9   2        0.38        0.48      0.34 o
   2   9   2       33.53       37.08      0.83 o
   3   9   2       39.28       40.38      0.90 o
   4   9   2        2.69        4.58      0.71 o
   5   9   2       25.59       23.20      0.85 o
   6   9   2        0.18        0.56      0.42 o
   7   9   2        2.23        2.05      0.39 o
  -7  10   2        1.86        1.01      0.67 o
  -6  10   2        0.90        0.56      0.53 o
  -5  10   2       18.66       19.79      0.79 o
  -4  10   2       20.62       21.57      0.77 o
  -3  10   2       74.14       74.48      1.46 o
  -2  10   2        1.19        2.89      0.48 o
  -1  10   2        1.32        2.05      0.52 o
   0  10   2        0.96        0.36      0.34 o
   1  10   2      151.17      149.31      2.20 o
   2  10   2       36.37       41.08      1.11 o
   3  10   2       11.92       12.91      0.55 o
   4  10   2        0.01        0.35      0.35 o
   5  10   2        0.19        0.30      0.40 o
   6  10   2        1.69        0.64      0.33 o
  -6  11   2        6.43        7.13      0.70 o
  -5  11   2        6.80        6.60      0.66 o
  -4  11   2        0.38        0.37      0.39 o
  -3  11   2       11.93       13.11      0.62 o
  -2  11   2        2.91        5.56      0.50 o
  -1  11   2      159.70      141.80      2.26 o
   0  11   2        0.01        0.23      0.37 o
   1  11   2        7.28        6.50      0.64 o
   2  11   2       42.03       39.97      0.91 o
   3  11   2       41.34       42.27      1.01 o
   4  11   2        0.75        0.40      0.36 o
   5  11   2        0.88        0.53      0.52 o
  -4  12   2        7.67        5.86      0.79 o
  -3  12   2       41.30       46.24      0.98 o
  -2  12   2        0.72        0.55      0.32 o
  -1  12   2        8.84        8.83      0.57 o
   0  12   2        6.11        5.78      0.74 o
   1  12   2        6.59        6.56      0.53 o
   2  12   2        2.00        2.56      0.44 o
   3  12   2       24.08       33.57      0.71 o
 -12   1   3       27.39       27.84      0.63 o
 -11   1   3       19.02       20.37      0.64 o
 -10   1   3       33.73       35.14      0.74 o
  -9   1   3       46.67       43.34      0.76 o
  -8   1   3       35.37       31.12      0.56 o
  -7   1   3        9.06        9.76      0.24 o
  -6   1   3        4.44        4.71      0.14 o
  -5   1   3       70.77       71.03      0.37 o
  -4   1   3      620.31      618.90      2.88 o
  -3   1   3     1984.10     2001.47     12.80 o
  -2   1   3     5430.31     5329.05     45.12 o
  -1   1   3     1225.29     1292.86      6.85 o
   0   1   3     2921.70     2780.79     20.06 o
   1   1   3     1281.68     1151.15      6.48 o
   2   1   3        2.82        2.31      0.12 o
   3   1   3      109.65       99.39      0.69 o
   4   1   3      664.43      677.57      6.03 o
   5   1   3       48.10       52.89      0.55 o
   6   1   3      837.24      813.23      7.59 o
   7   1   3      264.22      256.41      2.54 o
   8   1   3      535.18      545.19      6.20 o
   9   1   3        0.02        0.24      0.27 o
  10   1   3        1.46        1.68      0.45 o
  11   1   3        6.98        6.68      0.67 o
 -12   2   3        2.47        1.12      0.31 o
 -11   2   3        6.15        8.33      0.52 o
 -10   2   3        2.76        2.41      0.43 o
  -9   2   3        1.14        1.35      0.32 o
  -8   2   3      213.01      210.98      2.13 o
  -7   2   3      145.08      151.67      1.45 o
  -6   2   3      563.98      572.48      3.49 o
  -5   2   3      112.63      127.10      0.64 o
  -4   2   3       90.01       82.75      0.39 o
  -3   2   3      313.80      255.67      1.18 o
  -2   2   3      723.26      735.70      3.52 o
  -1   2   3       43.51       43.62      0.34 o
   0   2   3      626.56      545.20      3.62 o
   1   2   3       54.42       52.63      0.28 o
   2   2   3     3902.63     3944.52     35.54 o
   3   2   3      926.93      964.61      6.25 o
   4   2   3      467.62      523.49      4.59 o
   5   2   3      114.21      106.59      1.46 o
   6   2   3       77.65       68.69      0.89 o
   7   2   3       35.23       37.13      0.66 o
   8   2   3       33.61       29.19      0.76 o
   9   2   3        1.80        1.29      0.36 o
  10   2   3       20.86       25.03      0.76 o
  11   2   3       45.08       56.51      1.32 o
 -12   3   3        4.10        1.92      0.38 o
 -11   3   3       37.58       44.04      0.94 o
 -10   3   3       73.30       74.89      1.25 o
  -9   3   3       45.68       47.75      1.00 o
  -8   3   3       11.08       11.98      0.54 o
  -7   3   3       31.25       41.12      0.57 o
  -6   3   3      129.29      116.25      0.83 o
  -5   3   3      109.36      109.55      0.64 o
  -4   3   3       35.04       45.89      0.39 o
  -3   3   3     2894.29     2986.90     20.97 o
  -2   3   3     4834.77     4889.36     40.99 o
  -1   3   3     2405.36     2399.99     17.52 o
   0   3   3     1231.95     1122.32      8.85 o
   1   3   3      285.29      290.17      1.75 o
   2   3   3       62.58       57.21      0.48 o
   3   3   3     1117.44     1101.35      7.87 o
   4   3   3       16.88       17.36      0.24 o
   5   3   3       18.09       24.60      0.45 o
   6   3   3        0.08        0.29      0.23 o
   7   3   3       25.06       24.27      0.61 o
   8   3   3      102.14      106.48      1.70 o
   9   3   3        1.31        1.01      0.38 o
  10   3   3       18.24       16.89      0.84 o
 -12   4   3        1.03        0.24      0.28 o
 -11   4   3       61.23       60.64      1.10 o
 -10   4   3       26.91       26.65      0.78 o
  -9   4   3       54.35       47.18      0.90 o
  -8   4   3       17.01       15.33      0.92 o
  -7   4   3        0.77        1.39      0.27 o
  -6   4   3        0.01        0.62      0.20 o
  -5   4   3      151.36      128.12      0.76 o
  -4   4   3      147.50      130.62      0.77 o
  -3   4   3      621.78      591.19      3.37 o
  -2   4   3        0.32        0.30      0.08 o
  -1   4   3        9.33        7.04      0.18 o
   0   4   3     1182.56     1209.59      7.48 o
   1   4   3      517.25      532.05      2.73 o
   2   4   3       28.40       16.91      0.26 o
   3   4   3      398.40      426.43      2.76 o
   4   4   3      162.18      154.23      1.02 o
   5   4   3       86.15       86.75      1.12 o
   6   4   3        1.61        0.56      0.34 o
   7   4   3        5.75        6.16      0.41 o
   8   4   3        6.69        9.10      0.54 o
   9   4   3        1.98        1.02      0.39 o
  10   4   3        3.45        1.38      0.29 o
 -11   5   3        1.90        1.35      0.38 o
 -10   5   3        0.09        0.34      0.46 o
  -9   5   3        0.01        0.12      0.35 o
  -8   5   3       85.77       75.91      1.13 o
  -7   5   3      112.71      105.16      1.36 o
  -6   5   3      172.14      165.34      1.75 o
  -5   5   3        0.50        0.83      0.15 o
  -4   5   3       17.06       17.17      0.23 o
  -3   5   3      103.34      117.30      0.67 o
  -2   5   3      620.04      654.76      3.92 o
  -1   5   3      413.96      451.82      2.63 o
   0   5   3      748.34      822.70      4.83 o
   1   5   3        3.96        4.14      0.17 o
   2   5   3      215.82      201.59      1.23 o
   3   5   3      156.50      157.76      1.12 o
   4   5   3        1.13        0.84      0.20 o
   5   5   3       48.34       51.46      0.90 o
   6   5   3        7.99        5.32      0.47 o
   7   5   3      121.19       92.23      1.68 o
   8   5   3      125.05      122.47      2.00 o
   9   5   3       12.40       12.91      0.61 o
  10   5   3       88.59       97.22      1.94 o
 -11   6   3        8.79        9.32      0.45 o
 -10   6   3       66.99       60.26      1.07 o
  -9   6   3        0.47        0.61      0.33 o
  -8   6   3       11.36        9.18      0.49 o
  -7   6   3       22.71       20.89      0.70 o
  -6   6   3        2.57        3.63      0.35 o
  -5   6   3      174.69      170.17      1.57 o
  -4   6   3       67.42       59.17      0.60 o
  -3   6   3      199.34      197.05      1.27 o
  -2   6   3      790.44      836.66      6.49 o
  -1   6   3       10.87       15.16      0.29 o
   0   6   3      484.66      519.24      3.80 o
   1   6   3      385.21      413.07      2.99 o
   2   6   3       41.80       42.79      0.46 o
   3   6   3       21.32       22.81      0.35 o
   4   6   3       31.37       26.62      0.56 o
   5   6   3       25.79       27.52      0.66 o
   6   6   3       98.07       93.53      1.37 o
   7   6   3       63.80       60.74      1.09 o
   8   6   3        0.44        0.09      0.29 o
   9   6   3        4.46        1.55      0.38 o
 -10   7   3        9.57        8.75      0.48 o
  -9   7   3       11.71       10.23      0.45 o
  -8   7   3        1.59        1.75      0.34 o
  -7   7   3      759.58      769.70     10.03 o
  -6   7   3       15.58       19.10      0.67 o
  -5   7   3      942.66      941.58     10.68 o
  -4   7   3      509.20      502.16      5.44 o
  -3   7   3      388.99      374.16      4.18 o
  -2   7   3      148.52      149.41      1.64 o
  -1   7   3        2.93        4.95      0.88 o
   0   7   3       53.44       53.23      0.63 o
   1   7   3        3.68        3.35      0.27 o
   2   7   3      128.54      128.07      1.51 o
   3   7   3       18.39       16.79      0.53 o
   4   7   3      232.43      237.62      2.76 o
   5   7   3       11.76        9.00      0.52 o
   6   7   3        4.77        6.75      0.46 o
   7   7   3        1.03        1.43      0.35 o
   8   7   3        1.12        0.41      0.29 o
   9   7   3        0.69        0.01      0.30 o
 -10   8   3       12.71       13.77      0.58 o
  -9   8   3        1.08        0.97      0.32 o
  -8   8   3        5.02        6.96      0.46 o
  -7   8   3       37.58       41.30      0.90 o
  -6   8   3      163.79      161.06      2.35 o
  -5   8   3       28.68       29.55      0.76 o
  -4   8   3      468.74      463.92      6.95 o
  -3   8   3      170.86      166.93      2.27 o
  -2   8   3        3.88        2.80      0.39 o
  -1   8   3      290.83      297.63      3.45 o
   0   8   3      507.95      521.99      6.31 o
   1   8   3      249.90      246.84      3.20 o
   2   8   3      125.41      141.43      1.89 o
   3   8   3      313.68      302.03      3.67 o
   4   8   3       46.90       54.39      1.12 o
   5   8   3       10.70       10.50      0.60 o
   6   8   3       44.86       43.17      1.01 o
   7   8   3        4.26        1.64      0.40 o
   8   8   3        4.53        5.12      0.77 o
  -9   9   3       30.52       38.57      2.60 o
  -8   9   3        3.67        2.69      0.78 o
  -7   9   3       22.92       23.77      0.81 o
  -6   9   3      118.67      108.79      2.12 o
  -5   9   3       12.51       12.89      0.60 o
  -4   9   3       78.58       82.04      1.44 o
  -3   9   3        0.35        0.58      0.40 o
  -2   9   3       53.95       57.66      1.07 o
  -1   9   3       34.73       31.84      0.75 o
   0   9   3       95.93       94.17      1.37 o
   1   9   3        3.52        3.42      0.57 o
   2   9   3       11.63       13.25      0.57 o
   3   9   3       28.68       26.55      0.71 o
   4   9   3       20.42       21.28      0.59 o
   5   9   3        1.80        1.09      0.45 o
   6   9   3        2.64        1.90      0.51 o
   7   9   3        0.32        0.27      0.42 o
  -8  10   3        1.99        1.24      0.57 o
  -7  10   3       13.15       13.87      0.62 o
  -6  10   3       47.36       50.71      1.43 o
  -5  10   3        1.54        1.21      0.47 o
  -4  10   3        1.43        2.24      0.40 o
  -3  10   3       65.73       55.44      1.14 o
  -2  10   3       12.56       11.00      0.68 o
  -1  10   3      186.72      180.66      2.48 o
   0  10   3        5.18        3.47      0.46 o
   1  10   3        0.28        0.22      0.40 o
   2  10   3       44.57       42.62      0.93 o
   3  10   3       15.33       13.46      0.55 o
   4  10   3       36.86       31.92      0.79 o
   5  10   3       16.75       15.25      0.77 o
   6  10   3        0.04        0.33      0.33 o
  -6  11   3        0.00        0.04      0.41 o
  -5  11   3        1.04        0.64      0.37 o
  -4  11   3        2.71        2.81      0.62 o
  -3  11   3        0.04       -0.14      0.40 o
  -2  11   3        1.68        2.64      0.46 o
  -1  11   3        1.25        2.08      0.43 o
   0  11   3       58.00       60.51      1.19 o
   1  11   3       59.77       64.92      1.27 o
   2  11   3       32.61       33.93      0.93 o
   3  11   3        8.90       11.80      0.57 o
   4  11   3       15.41       16.18      0.90 o
   5  11   3        8.31        8.67      0.83 o
  -4  12   3        0.02        0.20      0.28 o
  -3  12   3       10.68        9.14      0.46 o
  -2  12   3        9.41        5.96      0.90 o
  -1  12   3       15.91       17.95      0.80 o
   0  12   3        0.30        0.02      0.38 o
   1  12   3        7.53        7.10      0.59 o
   2  12   3       10.69        9.22      0.52 o
 -12   0   4       71.40       71.11      2.37 o
 -11   0   4       72.19       77.70      1.53 o
 -10   0   4     1261.76     1282.35     19.56 o
  -9   0   4       32.15       31.70      1.06 o
  -8   0   4       53.17       53.98      1.05 o
  -7   0   4       11.24       10.74      0.33 o
  -6   0   4       41.48       41.32      0.65 o
  -5   0   4      208.82      193.08      1.35 o
  -4   0   4     3088.96     3009.51     30.09 o
  -3   0   4     5462.74     5784.16     72.43 o
  -2   0   4    72237.02    71573.34   1817.38 o
  -1   0   4    19505.69    19459.18    342.64 o
   0   0   4      176.51      183.70      1.25 o
   1   0   4     2311.56     2128.21     21.29 o
   2   0   4        3.41        4.49      0.17 o
   3   0   4     1255.03     1192.03     16.38 o
   4   0   4      909.56      891.39     12.89 o
   5   0   4     1119.95     1043.62     17.07 o
   6   0   4     1897.82     1823.47     28.74 o
   7   0   4      298.85      292.31      4.27 o
   8   0   4      231.18      237.97      3.94 o
   9   0   4       24.84       26.73      0.93 o
  10   0   4        6.30        7.41      0.80 o
 -12   1   4       23.33       25.42      0.58 o
 -11   1   4        0.30        0.64      0.34 o
 -10   1   4       53.45       56.63      1.04 o
  -9   1   4      311.72      299.70      2.86 o
  -8   1   4        6.40        6.52      0.32 o
  -7   1   4        3.26        4.35      0.22 o
  -6   1   4        0.17        0.90      0.18 o
  -5   1   4      333.58      293.76      1.95 o
  -4   1   4      857.23      794.49      5.11 o
  -3   1   4     1211.10     1215.78      6.89 o
  -2   1   4    10751.29    10530.73    106.54 o
  -1   1   4     5164.16     5022.65     40.56 o
   0   1   4     2847.37     2704.66     19.17 o
   1   1   4       40.65       49.15      0.31 o
   2   1   4       57.40       61.65      0.47 o
   3   1   4        7.82        8.81      0.18 o
   4   1   4      444.56      441.35      3.58 o
   5   1   4      189.63      184.06      1.41 o
   6   1   4      141.74      139.57      1.48 o
   7   1   4      104.76       98.99      1.20 o
   8   1   4      258.04      262.11      3.08 o
   9   1   4       15.85       15.58      0.53 o
  10   1   4       37.75       37.52      0.88 o
 -12   2   4        2.22        1.35      0.31 o
 -11   2   4       84.10       85.10      1.51 o
 -10   2   4      101.89       97.09      1.52 o
  -9   2   4       19.00       17.62      0.57 o
  -8   2   4      166.63      167.96      1.73 o
  -7   2   4      254.61      259.37      2.12 o
  -6   2   4      101.09       89.79      0.62 o
  -5   2   4      993.27     1019.59      5.73 o
  -4   2   4      200.40      185.34      1.01 o
  -3   2   4      138.80      130.13      0.73 o
  -2   2   4     1045.47     1033.25      5.58 o
  -1   2   4     1199.47     1173.15      8.68 o
   0   2   4       79.86       80.08      0.52 o
   1   2   4      182.45      178.00      0.86 o
   2   2   4        2.68        3.01      0.14 o
   3   2   4      660.90      684.75      4.80 o
   4   2   4      308.29      298.52      1.94 o
   5   2   4       12.34       15.11      0.32 o
   6   2   4      266.62      276.27      2.66 o
   7   2   4       62.72       59.57      0.86 o
   8   2   4       10.36       12.50      0.51 o
   9   2   4       16.53       17.88      0.59 o
  10   2   4        1.87        1.05      0.28 o
 -12   3   4       30.72       31.75      0.70 o
 -11   3   4       64.37       61.89      1.11 o
 -10   3   4        4.64        5.27      0.53 o
  -9   3   4       72.61       79.99      1.25 o
  -8   3   4        0.12        0.26      0.27 o
  -7   3   4      412.53      427.38      3.58 o
  -6   3   4     1850.36     1894.53     15.22 o
  -5   3   4       24.30       26.83      0.28 o
  -4   3   4       74.92       78.77      0.49 o
  -3   3   4      339.35      337.82      1.49 o
  -2   3   4      130.30      130.16      0.82 o
  -1   3   4      126.55      112.87      0.71 o
   0   3   4        0.15        1.49      0.13 o
   1   3   4      877.41      932.68      5.39 o
   2   3   4     2894.35     3088.84     26.23 o
   3   3   4      429.04      481.67      2.99 o
   4   3   4      215.67      228.51      2.06 o
   5   3   4       13.47       15.03      0.35 o
   6   3   4        7.70        9.03      0.41 o
   7   3   4       13.01       12.81      0.52 o
   8   3   4        5.32        3.91      0.61 o
   9   3   4        2.39        2.33      0.47 o
  10   3   4       13.01       15.86      0.74 o
 -12   4   4        4.36        3.13      0.39 o
 -11   4   4        9.55       11.39      0.67 o
 -10   4   4       18.81       19.05      0.68 o
  -9   4   4       41.06       39.77      0.90 o
  -8   4   4      136.20      132.26      1.73 o
  -7   4   4       88.59       82.69      1.09 o
  -6   4   4       84.85       84.22      0.88 o
  -5   4   4        0.22        1.60      0.12 o
  -4   4   4       94.21       82.60      0.51 o
  -3   4   4       17.59       21.61      0.20 o
  -2   4   4       32.94       25.33      0.21 o
  -1   4   4     1866.79     1913.55     13.89 o
   0   4   4     1817.06     1820.57     13.45 o
   1   4   4      262.73      259.46      1.58 o
   2   4   4      180.79      152.13      0.93 o
   3   4   4      263.39      292.60      2.21 o
   4   4   4        0.09        1.35      0.27 o
   5   4   4        8.78       12.50      0.48 o
   6   4   4       15.13       11.91      0.62 o
   7   4   4       13.11       12.39      0.62 o
   8   4   4       30.35       29.66      1.03 o
   9   4   4        5.80        6.84      0.88 o
  10   4   4       13.00       14.39      0.66 o
 -11   5   4       29.67       25.42      1.31 o
 -10   5   4        4.23        4.26      0.50 o
  -9   5   4      219.41      222.19      4.45 o
  -8   5   4       61.68       65.29      1.02 o
  -7   5   4        0.94        0.92      0.32 o
  -6   5   4        1.19        1.41      0.29 o
  -5   5   4       22.58       25.89      0.34 o
  -4   5   4        6.31        6.98      0.21 o
  -3   5   4       50.44       60.08      0.47 o
  -2   5   4        2.35        3.50      0.15 o
  -1   5   4       45.46       41.48      0.37 o
   0   5   4      160.65      167.53      1.23 o
   1   5   4      129.79      107.02      0.68 o
   2   5   4       70.41       61.11      0.55 o
   3   5   4        0.13        0.98      0.18 o
   4   5   4        6.40        6.58      0.44 o
   5   5   4       78.00       78.09      1.14 o
   6   5   4       18.04       19.95      0.60 o
   7   5   4      113.05      102.48      1.64 o
   8   5   4        0.03        0.05      0.35 o
   9   5   4        0.31       -0.08      0.30 o
 -11   6   4        0.69        0.56      0.38 o
 -10   6   4       10.79        9.92      0.55 o
  -9   6   4       13.37       15.97      0.63 o
  -8   6   4        0.00        0.28      0.34 o
  -7   6   4      195.11      197.14      2.89 o
  -6   6   4      335.06      327.86      3.68 o
  -5   6   4        3.29        5.26      0.49 o
  -4   6   4      441.29      468.45      3.81 o
  -3   6   4       27.95       24.73      0.33 o
  -2   6   4      551.63      585.52      4.55 o
  -1   6   4      256.91      275.40      1.91 o
   0   6   4       11.89       11.94      0.26 o
   1   6   4      344.82      335.82      2.63 o
   2   6   4        4.86        6.09      0.36 o
   3   6   4       64.91       65.52      0.79 o
   4   6   4        8.03        6.40      0.43 o
   5   6   4       52.76       51.30      0.96 o
   6   6   4       88.47       75.17      1.13 o
   7   6   4       37.29       30.83      0.96 o
   8   6   4       31.77       31.94      0.84 o
   9   6   4        0.13       -0.01      0.25 o
 -10   7   4       22.21       22.92      0.66 o
  -9   7   4        0.27        0.16      0.29 o
  -8   7   4        2.84        3.30      0.40 o
  -7   7   4        3.32        4.31      0.52 o
  -6   7   4      215.76      224.23      2.78 o
  -5   7   4      157.91      158.91      1.77 o
  -4   7   4      126.07      126.45      1.49 o
  -3   7   4        0.62        2.08      0.85 o
  -2   7   4      338.16      340.49      3.83 o
  -1   7   4      141.43      132.06      1.27 o
   0   7   4      126.31      130.57      1.32 o
   1   7   4       38.54       45.87      0.77 o
   2   7   4      638.95      626.78      7.16 o
   3   7   4        0.64        2.56      0.45 o
   4   7   4      147.86      150.67      2.06 o
   5   7   4       17.23       16.82      0.70 o
   6   7   4        3.59        3.04      0.39 o
   7   7   4        1.79        2.65      0.36 o
   8   7   4       53.28       47.54      1.05 o
 -10   8   4        0.17       -0.15      0.31 o
  -9   8   4        1.86        1.12      0.40 o
  -8   8   4        4.62        6.60      0.46 o
  -7   8   4      222.80      220.26      3.21 o
  -6   8   4        1.31        0.98      0.47 o
  -5   8   4       19.74       19.07      0.76 o
  -4   8   4        0.16        0.48      0.43 o
  -3   8   4       32.87       34.49      0.75 o
  -2   8   4       16.97       16.51      0.55 o
  -1   8   4        0.03        0.24      0.29 o
   0   8   4       77.57       74.47      1.14 o
   1   8   4        7.44        5.48      0.85 o
   2   8   4      169.65      161.62      1.92 o
   3   8   4      133.95      128.12      1.62 o
   4   8   4        0.02        0.28      0.38 o
   5   8   4        0.67        0.87      0.39 o
   6   8   4       60.14       60.72      1.13 o
   7   8   4       25.65       24.24      0.58 o
   8   8   4        5.88        6.35      1.82 o
  -9   9   4        2.92        2.59      0.89 o
  -8   9   4        2.86        0.74      0.37 o
  -7   9   4        1.81        2.00      0.51 o
  -6   9   4        0.71        1.49      0.54 o
  -5   9   4        2.61        1.89      0.42 o
  -4   9   4       12.57       14.21      0.59 o
  -3   9   4      182.83      192.52      3.00 o
  -2   9   4      107.09      107.33      1.73 o
  -1   9   4       13.23       12.53      0.57 o
   0   9   4       72.64       68.15      1.28 o
   1   9   4       23.63       28.65      0.85 o
   2   9   4      102.14       96.75      1.75 o
   3   9   4        4.87        4.94      0.40 o
   4   9   4       42.15       42.26      1.17 o
   5   9   4       37.76       47.17      1.01 o
   6   9   4        6.54        6.58      0.54 o
   7   9   4        5.84        7.32      0.57 o
  -8  10   4        0.02        0.23      0.36 o
  -7  10   4        2.70        3.49      0.71 o
  -6  10   4        1.46        1.28      0.43 o
  -5  10   4        1.21        1.22      0.34 o
  -4  10   4        1.64        1.63      0.37 o
  -3  10   4        4.21        4.96      0.52 o
  -2  10   4       49.89       47.80      0.98 o
  -1  10   4        0.41        1.04      0.51 o
   0  10   4       72.64       75.25      1.32 o
   1  10   4        5.56        4.17      0.49 o
   2  10   4        3.98        4.37      0.52 o
   3  10   4       54.75       57.96      1.04 o
   4  10   4       11.10        9.83      0.50 o
   5  10   4       34.86       31.34      0.93 o
   6  10   4        9.62       11.77      1.73 o
  -6  11   4        0.07        0.14      0.32 o
  -5  11   4       16.59       20.42      0.83 o
  -4  11   4       13.65       14.98      0.57 o
  -3  11   4        0.38        0.23      0.29 o
  -2  11   4        0.24        0.27      0.31 o
  -1  11   4       16.76       15.37      0.70 o
   0  11   4       12.23       13.95      0.61 o
   1  11   4        2.22        1.55      0.39 o
   2  11   4        0.24        0.33      0.31 o
   3  11   4        7.71        8.21      0.41 o
   4  11   4       34.41       40.12      1.26 o
  -4  12   4        0.30        0.19      0.30 o
  -3  12   4       29.15       32.89      0.82 o
  -2  12   4        1.19        0.76      0.43 o
  -1  12   4        0.27        0.28      0.35 o
   0  12   4       16.13       17.45      0.70 o
   1  12   4        1.08        0.54      0.40 o
   2  12   4       14.97       21.51      0.77 o
 -12   1   5       37.00       35.44      0.72 o
 -11   1   5      324.31      328.02      3.49 o
 -10   1   5      170.31      166.58      1.97 o
  -9   1   5      340.89      329.84      3.10 o
  -8   1   5      242.67      245.22      2.26 o
  -7   1   5       12.78       14.42      0.26 o
  -6   1   5        7.49        6.42      0.21 o
  -5   1   5     1477.10     1467.88      9.12 o
  -4   1   5      204.87      239.60      1.27 o
  -3   1   5     1333.11     1387.69      8.10 o
  -2   1   5     1245.58     1286.33      7.14 o
  -1   1   5       92.78      111.12      0.62 o
   0   1   5      823.25      757.21      5.29 o
   1   1   5      243.87      233.33      1.17 o
   2   1   5       59.73       62.22      0.39 o
   3   1   5        4.46        2.82      0.13 o
   4   1   5       10.55        8.22      0.25 o
   5   1   5       29.41       27.49      0.55 o
   6   1   5       72.75       74.45      0.98 o
   7   1   5        5.67        6.40      0.45 o
   8   1   5       58.99       63.37      1.40 o
   9   1   5        1.24        0.64      0.28 o
  10   1   5        0.26        0.73      0.37 o
 -12   2   5        7.22        8.23      0.50 o
 -11   2   5        6.12        6.25      0.59 o
 -10   2   5       23.13       26.04      0.76 o
  -9   2   5        2.33        3.99      0.63 o
  -8   2   5        0.95        1.98      0.29 o
  -7   2   5     1633.51     1750.77     17.23 o
  -6   2   5      170.06      162.22      1.20 o
  -5   2   5      203.30      194.86      0.93 o
  -4   2   5     1139.09     1180.28      7.02 o
  -3   2   5     2128.95     2253.90     15.33 o
  -2   2   5     1495.11     1603.27     10.41 o
  -1   2   5       94.72       87.15      0.61 o
   0   2   5      264.28      286.08      1.76 o
   1   2   5      653.37      614.46      3.53 o
   2   2   5        5.31        6.47      0.16 o
   3   2   5      106.88      106.87      0.96 o
   4   2   5       66.85       71.53      0.95 o
   5   2   5       38.62       33.93      0.60 o
   6   2   5       20.12       17.26      0.54 o
   7   2   5      101.72       99.59      1.32 o
   8   2   5        0.08        0.31      0.31 o
   9   2   5        4.59        3.93      0.37 o
  10   2   5        6.28        7.44      0.64 o
 -12   3   5       73.08       68.78      2.53 o
 -11   3   5      134.05      128.60      2.07 o
 -10   3   5        2.53        2.41      0.44 o
  -9   3   5       26.87       27.01      0.63 o
  -8   3   5       10.55       13.03      0.50 o
  -7   3   5       52.93       59.47      0.73 o
  -6   3   5      159.10      158.79      1.00 o
  -5   3   5      253.50      257.44      1.40 o
  -4   3   5       28.03       25.15      0.21 o
  -3   3   5      264.68      274.39      1.29 o
  -2   3   5     3073.36     3162.68     26.35 o
  -1   3   5     1410.45     1469.83     11.98 o
   0   3   5       11.16       10.48      0.17 o
   1   3   5      301.55      292.56      1.70 o
   2   3   5     3414.29     3460.79     37.14 o
   3   3   5      185.54      166.40      1.46 o
   4   3   5      319.65      312.85      3.24 o
   5   3   5       16.84       16.00      0.47 o
   6   3   5        0.00        0.12      0.32 o
   7   3   5       21.58       23.55      0.85 o
   8   3   5        0.23        0.53      0.38 o
   9   3   5        0.03       -0.01      0.30 o
  10   3   5        0.22        0.43      0.44 o
 -12   4   5        4.51        2.44      0.46 o
 -11   4   5        1.37        1.41      0.44 o
 -10   4   5      149.91      152.64      3.21 o
  -9   4   5      358.25      348.45      5.38 o
  -8   4   5      118.97      123.91      1.78 o
  -7   4   5       11.67        8.74      0.43 o
  -6   4   5      139.42      135.18      1.17 o
  -5   4   5      104.55      103.29      0.87 o
  -4   4   5      559.45      514.29      3.31 o
  -3   4   5      473.88      468.25      3.01 o
  -2   4   5      424.51      423.57      2.44 o
  -1   4   5      325.15      342.78      1.88 o
   0   4   5      453.94      452.99      3.52 o
   1   4   5       66.67       68.41      0.48 o
   2   4   5       80.27       74.59      0.62 o
   3   4   5      101.08       85.71      0.64 o
   4   4   5       68.47       72.39      1.21 o
   5   4   5       20.46       25.79      0.79 o
   6   4   5        1.64        1.11      0.46 o
   7   4   5       86.82       82.98      1.36 o
   8   4   5        3.21        3.49      0.59 o
   9   4   5       51.52       47.34      1.08 o
 -11   5   5       16.67       16.05      0.87 o
 -10   5   5      223.53      227.77      5.68 o
  -9   5   5      245.44      246.51      3.79 o
  -8   5   5       37.52       38.96      0.90 o
  -7   5   5      185.69      180.56      2.24 o
  -6   5   5      507.79      495.26      5.44 o
  -5   5   5      199.31      194.59      1.41 o
  -4   5   5       11.27       13.08      0.25 o
  -3   5   5      718.26      766.19      5.34 o
  -2   5   5      200.86      218.78      1.47 o
  -1   5   5        2.38        3.69      0.17 o
   0   5   5       19.34       14.49      0.21 o
   1   5   5      430.32      445.92      3.08 o
   2   5   5       84.40       94.07      0.76 o
   3   5   5       17.89       12.98      0.33 o
   4   5   5       26.75       28.66      0.74 o
   5   5   5       13.38       10.57      0.50 o
   6   5   5        3.20        2.73      0.43 o
   7   5   5       26.96       21.69      0.74 o
   8   5   5        3.20        3.86      0.46 o
   9   5   5       11.84       14.45      0.53 o
 -11   6   5       32.49       32.52      0.86 o
 -10   6   5        0.11        0.41      0.39 o
  -9   6   5        9.00        9.28      0.57 o
  -8   6   5      145.78      152.30      2.03 o
  -7   6   5      440.28      439.52      5.78 o
  -6   6   5       86.05       88.51      1.21 o
  -5   6   5       21.65       19.71      0.43 o
  -4   6   5       43.13       40.98      0.48 o
  -3   6   5        3.76        6.78      0.27 o
  -2   6   5     1004.23     1031.36      9.08 o
  -1   6   5       10.83       12.64      0.27 o
   0   6   5        5.95        6.61      0.34 o
   1   6   5        3.96        2.24      0.36 o
   2   6   5        1.18        0.91      0.22 o
   3   6   5       88.54       93.32      1.07 o
   4   6   5       17.28       17.22      0.68 o
   5   6   5        4.01        6.65      0.49 o
   6   6   5      139.43      127.41      2.26 o
   7   6   5        3.00        2.19      0.44 o
   8   6   5        1.36        1.60      0.41 o
 -10   7   5       10.20       11.20      0.49 o
  -9   7   5        0.06        0.16      0.36 o
  -8   7   5        6.70        8.18      0.45 o
  -7   7   5        1.86        1.68      0.37 o
  -6   7   5      122.78      115.89      1.63 o
  -5   7   5      428.33      414.81      4.67 o
  -4   7   5      182.90      179.53      2.05 o
  -3   7   5       16.46       15.39      0.52 o
  -2   7   5      480.67      478.10      6.09 o
  -1   7   5       35.93       38.59      0.71 o
   0   7   5       74.62       74.02      1.01 o
   1   7   5      184.10      189.36      2.16 o
   2   7   5      112.62      109.14      1.49 o
   3   7   5      379.18      385.68      4.38 o
   4   7   5       23.84       21.10      0.74 o
   5   7   5        3.09        4.07      0.48 o
   6   7   5        2.99        3.29      0.39 o
   7   7   5       12.53       15.24      0.72 o
   8   7   5        0.27        0.11      0.28 o
 -10   8   5       32.12       37.38      1.73 o
  -9   8   5        0.46        0.01      0.26 o
  -8   8   5       26.87       27.85      0.71 o
  -7   8   5      216.41      228.23      3.54 o
  -6   8   5      205.70      213.33      3.11 o
  -5   8   5       73.24       73.54      1.13 o
  -4   8   5       29.84       30.67      0.72 o
  -3   8   5       55.71       57.50      0.96 o
  -2   8   5      192.20      197.53      2.46 o
  -1   8   5       31.78       30.04      0.95 o
   0   8   5        0.01        0.54      0.32 o
   1   8   5      978.76      994.21     12.15 o
   2   8   5      260.37      269.71      3.06 o
   3   8   5        2.93        2.61      0.40 o
   4   8   5      123.35      122.37      1.79 o
   5   8   5       10.61       11.59      0.53 o
   6   8   5       20.39       19.40      0.64 o
   7   8   5        6.21        4.73      1.04 o
  -9   9   5        9.19        8.25      0.80 o
  -8   9   5        1.96        0.82      0.36 o
  -7   9   5        1.25        0.81      0.43 o
  -6   9   5      184.04      191.38      3.33 o
  -5   9   5        0.14        0.24      0.34 o
  -4   9   5        2.53        2.57      0.52 o
  -3   9   5       36.56       38.02      0.92 o
  -2   9   5      101.06       99.67      1.73 o
  -1   9   5        2.05        3.32      0.51 o
   0   9   5        0.06        0.20      0.36 o
   1   9   5        0.29        0.19      0.40 o
   2   9   5      423.58      425.22      5.12 o
   3   9   5        9.77        8.32      0.45 o
   4   9   5        4.80        4.26      0.45 o
   5   9   5       25.14       24.86      0.86 o
   6   9   5       15.45       12.52      0.52 o
  -8  10   5       36.19       38.99      1.65 o
  -7  10   5        5.96        6.87      0.46 o
  -6  10   5        8.28        9.58      0.57 o
  -5  10   5        4.86        5.76      0.42 o
  -4  10   5       26.72       25.95      0.74 o
  -3  10   5        9.69       11.02      0.63 o
  -2  10   5       48.59       47.00      1.26 o
  -1  10   5       64.23       66.73      1.34 o
   0  10   5      187.12      198.96      3.20 o
   1  10   5       17.19       19.65      0.69 o
   2  10   5        0.44        0.29      0.35 o
   3  10   5        4.72        5.72      0.35 o
   4  10   5        0.70        0.67      0.35 o
   5  10   5       29.30       33.50      0.79 o
  -6  11   5        2.34        0.96      0.43 o
  -5  11   5        0.09        0.22      0.26 o
  -4  11   5       12.82       11.77      0.52 o
  -3  11   5       14.43       14.94      0.73 o
  -2  11   5       41.87       40.35      0.99 o
  -1  11   5        4.46        4.09      0.49 o
   0  11   5       35.64       37.29      0.89 o
   1  11   5        0.32        0.62      0.31 o
   2  11   5       30.33       28.64      0.68 o
   3  11   5       11.22        8.77      0.39 o
  -3  12   5        0.35        0.30      0.36 o
  -2  12   5        4.57        1.22      0.61 o
  -1  12   5        0.76        0.24      0.33 o
   0  12   5        2.31        0.46      0.41 o
   1  12   5        0.78        0.19      0.39 o
 -13   0   6      145.67      135.82      6.85 o
 -12   0   6      255.23      240.69      3.89 o
 -11   0   6      378.51      384.45      5.15 o
 -10   0   6       80.91       84.62      1.66 o
  -9   0   6      431.44      462.89      6.19 o
  -8   0   6       32.69       39.92      0.92 o
  -7   0   6      478.06      470.18      8.88 o
  -6   0   6     1332.19     1482.33     21.15 o
  -5   0   6     1789.87     1873.47     18.39 o
  -4   0   6       25.58       23.78      0.34 o
  -3   0   6     2016.73     1985.41     22.29 o
  -2   0   6      229.45      205.69      1.87 o
  -1   0   6      316.92      223.68      2.96 o
   0   0   6     1643.23     1674.40     17.54 o
   1   0   6       39.30       22.81      0.33 o
   2   0   6      722.61      736.17      6.48 o
   3   0   6      603.41      641.17      6.25 o
   4   0   6      105.20      118.27      1.71 o
   5   0   6       20.69       20.56      0.81 o
   6   0   6     1290.77     1325.78     22.27 o
   7   0   6      169.99      177.18      4.78 o
   8   0   6       39.63       37.75      1.08 o
   9   0   6      154.19      156.49      4.01 o
 -12   1   6       24.12       19.27      0.58 o
 -11   1   6        7.46        8.23      0.50 o
 -10   1   6       66.31       66.83      0.95 o
  -9   1   6       23.33       26.18      0.57 o
  -8   1   6        1.16        1.40      0.26 o
  -7   1   6      140.30      137.84      1.36 o
  -6   1   6      300.44      293.47      2.36 o
  -5   1   6      982.50      942.29      6.18 o
  -4   1   6      178.53      194.04      1.28 o
  -3   1   6     1164.78     1211.93      7.56 o
  -2   1   6      362.54      331.41      2.02 o
  -1   1   6     1298.97     1311.63      7.59 o
   0   1   6     2868.41     2879.47     21.59 o
   1   1   6      390.39      367.67      2.06 o
   2   1   6      350.04      356.25      2.21 o
   3   1   6      590.27      575.55      4.44 o
   4   1   6        9.31        7.99      0.31 o
   5   1   6      276.15      265.77      2.58 o
   6   1   6       15.35       15.36      0.51 o
   7   1   6      288.57      294.49      3.13 o
   8   1   6       10.84       11.48      0.47 o
   9   1   6       57.26       57.18      1.16 o
 -12   2   6       24.05       21.62      0.65 o
 -11   2   6        0.98        1.32      0.38 o
 -10   2   6        0.11        0.36      0.39 o
  -9   2   6       52.09       49.42      0.84 o
  -8   2   6        7.93        6.77      0.38 o
  -7   2   6      390.84      393.26      3.14 o
  -6   2   6       40.16       48.44      0.45 o
  -5   2   6       11.01       12.71      0.18 o
  -4   2   6       73.73       77.61      0.45 o
  -3   2   6      233.75      254.97      1.23 o
  -2   2   6     1058.64      998.67      6.41 o
  -1   2   6     1122.74     1148.20      6.57 o
   0   2   6      157.82      162.89      0.98 o
   1   2   6      230.91      226.12      1.34 o
   2   2   6      151.99      159.45      0.91 o
   3   2   6      349.62      354.72      2.71 o
   4   2   6       51.34       54.12      0.81 o
   5   2   6       79.70       81.70      1.10 o
   6   2   6      179.77      186.77      2.09 o
   7   2   6      527.55      540.31      7.39 o
   8   2   6      113.04      114.96      1.51 o
   9   2   6        0.40        0.36      0.25 o
 -12   3   6       44.77       42.49      1.72 o
 -11   3   6        0.11        0.08      0.35 o
 -10   3   6        2.65        2.40      0.39 o
  -9   3   6       42.16       43.26      0.81 o
  -8   3   6      234.02      244.26      2.58 o
  -7   3   6       24.17       25.68      0.86 o
  -6   3   6       27.78       23.40      0.28 o
  -5   3   6      587.46      593.50      3.99 o
  -4   3   6      895.88      909.46      5.12 o
  -3   3   6       42.46       43.21      0.35 o
  -2   3   6       55.16       68.89      0.51 o
  -1   3   6      380.93      398.25      3.01 o
   0   3   6       34.67       33.43      0.46 o
   1   3   6       51.34       33.39      0.42 o
   2   3   6       90.90       96.24      1.04 o
   3   3   6      116.77      105.11      1.04 o
   4   3   6       41.16       39.04      0.71 o
   5   3   6      175.66      176.92      2.02 o
   6   3   6       69.63       75.45      1.31 o
   7   3   6        2.73        3.07      0.49 o
   8   3   6       62.08       62.57      1.49 o
   9   3   6       13.41       11.82      0.55 o
 -12   4   6        5.77        4.53      0.58 o
 -11   4   6       11.54       10.78      0.62 o
 -10   4   6      173.53      177.36      3.80 o
  -9   4   6      152.00      155.71      2.21 o
  -8   4   6       85.14       85.16      1.23 o
  -7   4   6       40.96       44.76      0.81 o
  -6   4   6        1.86        0.87      0.24 o
  -5   4   6      119.89      128.99      0.97 o
  -4   4   6        4.13        5.21      0.44 o
  -3   4   6       20.62       15.89      0.23 o
  -2   4   6     1384.81     1508.47     10.66 o
  -1   4   6       50.99       48.25      0.39 o
   0   4   6      137.00      146.34      1.29 o
   1   4   6      263.88      282.96      1.80 o
   2   4   6        3.06        4.43      0.22 o
   3   4   6      383.43      374.62      2.75 o
   4   4   6       17.22       17.85      0.73 o
   5   4   6       49.05       45.47      0.96 o
   6   4   6      143.70      132.68      2.30 o
   7   4   6       12.20       10.67      0.61 o
   8   4   6        1.25        0.83      0.37 o
   9   4   6        0.00        0.11      0.29 o
 -12   5   6       13.17       17.10      1.48 o
 -11   5   6        0.59        0.47      0.36 o
 -10   5   6       18.01       16.95      0.72 o
  -9   5   6        6.73        7.88      0.68 o
  -8   5   6      119.78      121.34      1.88 o
  -7   5   6       56.03       55.84      1.06 o
  -6   5   6      237.66      229.60      2.33 o
  -5   5   6        1.13        1.91      0.24 o
  -4   5   6      346.86      361.39      2.42 o
  -3   5   6      607.43      633.91      4.64 o
  -2   5   6        4.48        8.27      0.24 o
  -1   5   6       74.20       81.02      0.76 o
   0   5   6      302.35      312.80      2.08 o
   1   5   6       35.36       41.55      0.51 o
   2   5   6      456.81      449.69      3.89 o
   3   5   6       45.14       41.17      0.67 o
   4   5   6      126.13      126.42      2.15 o
   5   5   6       67.65       60.10      1.15 o
   6   5   6       10.03        7.97      0.67 o
   7   5   6        0.44        0.50      0.38 o
   8   5   6        0.26       -0.06      0.31 o
 -11   6   6      102.31      108.20      1.75 o
 -10   6   6        7.91        5.47      0.53 o
  -9   6   6        9.46       11.58      0.64 o
  -8   6   6      285.72      294.09      3.67 o
  -7   6   6      287.75      285.22      3.27 o
  -6   6   6       20.61       20.95      0.59 o
  -5   6   6        0.09        0.75      0.25 o
  -4   6   6       18.24       18.71      0.40 o
  -3   6   6      352.99      338.79      2.77 o
  -2   6   6       10.69        9.25      0.32 o
  -1   6   6       29.68       26.51      0.46 o
   0   6   6      720.87      726.13      8.16 o
   1   6   6      222.95      206.29      2.20 o
   2   6   6       59.80       49.10      0.77 o
   3   6   6       49.45       54.53      0.83 o
   4   6   6      118.93      116.42      1.62 o
   5   6   6        8.95       11.77      0.58 o
   6   6   6       25.53       24.64      0.74 o
   7   6   6       12.39       14.42      0.70 o
   8   6   6        0.36        0.50      0.34 o
 -10   7   6        0.65        0.33      0.27 o
  -9   7   6       18.00       17.71      0.77 o
  -8   7   6       60.14       61.21      1.03 o
  -7   7   6       17.77       15.80      0.58 o
  -6   7   6      635.20      655.22      8.38 o
  -5   7   6       15.27       15.47      0.55 o
  -4   7   6      126.65      117.81      1.45 o
  -3   7   6       26.73       25.79      0.61 o
  -2   7   6        0.89        1.04      0.35 o
  -1   7   6       22.28       23.28      0.64 o
   0   7   6       16.29       15.71      0.86 o
   1   7   6       22.26       23.39      0.63 o
   2   7   6     1736.07     1730.75     23.61 o
   3   7   6        4.47        3.72      0.39 o
   4   7   6       11.51       11.97      0.65 o
   5   7   6      101.82      101.39      1.77 o
   6   7   6       34.68       34.91      0.80 o
   7   7   6        9.03        6.15      0.86 o
 -10   8   6       24.85       27.88      1.06 o
  -9   8   6       12.62       11.29      0.44 o
  -8   8   6       72.14       76.44      1.42 o
  -7   8   6      545.83      569.30      8.31 o
  -6   8   6      102.08      107.03      1.62 o
  -5   8   6      141.08      134.70      2.14 o
  -4   8   6       20.99       19.47      0.63 o
  -3   8   6       17.66       21.65      0.77 o
  -2   8   6      249.47      248.53      3.22 o
  -1   8   6       69.07       71.47      1.11 o
   0   8   6      141.57      141.48      1.72 o
   1   8   6      912.54      926.93     12.23 o
   2   8   6       43.34       40.79      0.83 o
   3   8   6        2.18        2.53      0.35 o
   4   8   6        6.13        7.84      0.57 o
   5   8   6        1.75        1.59      0.39 o
   6   8   6       10.64        9.03      0.59 o
   7   8   6        0.17        0.06      0.38 o
  -9   9   6        7.50        9.13      0.68 o
  -8   9   6       29.54       30.67      0.73 o
  -7   9   6       44.22       37.64      1.02 o
  -6   9   6        0.64        1.15      0.53 o
  -5   9   6        2.27        2.23      0.40 o
  -4   9   6       16.63       16.37      0.58 o
  -3   9   6       67.52       68.83      1.26 o
  -2   9   6        0.98        0.51      0.36 o
  -1   9   6        4.77        6.74      0.54 o
   0   9   6       21.07       17.89      0.80 o
   1   9   6       40.87       42.12      0.81 o
   2   9   6       16.35       16.05      0.55 o
   3   9   6       13.76       13.83      0.50 o
   4   9   6        0.07        0.19      0.29 o
   5   9   6        0.01        0.08      0.25 o
   6   9   6       13.63       14.70      0.63 o
  -8  10   6        0.01        0.05      0.48 o
  -7  10   6        1.30        0.45      0.34 o
  -6  10   6        2.56        0.38      0.36 o
  -5  10   6        6.84        8.87      0.51 o
  -4  10   6       17.44       16.89      0.63 o
  -3  10   6        6.95        5.61      0.60 o
  -2  10   6       37.66       31.34      0.94 o
  -1  10   6        0.61        1.30      0.44 o
   0  10   6       62.46       62.22      1.27 o
   1  10   6        0.32        0.12      0.34 o
   2  10   6       23.19       24.73      0.75 o
   3  10   6       18.33       17.99      0.49 o
   4  10   6        0.14       -0.15      0.28 o
  -6  11   6       12.17       15.35      0.91 o
  -5  11   6        0.70        0.16      0.23 o
  -4  11   6        2.29        0.63      0.40 o
  -3  11   6       50.81       43.75      0.93 o
  -2  11   6       38.52       37.69      0.90 o
  -1  11   6       51.75       52.00      1.06 o
   0  11   6        5.56        5.81      0.62 o
   1  11   6        6.42        6.24      0.43 o
   2  11   6       50.19       51.97      0.88 o
   3  11   6        2.85        0.00      0.38 o
  -3  12   6        0.01        0.01      0.32 o
  -2  12   6        0.05       -0.14      0.31 o
  -1  12   6        0.77        0.43      0.37 o
 -13   1   7        0.10        0.19      0.33 o
 -12   1   7        1.35        0.97      0.33 o
 -11   1   7        0.11        0.21      0.27 o
 -10   1   7       17.71       18.32      0.52 o
  -9   1   7       13.73       12.66      0.47 o
  -8   1   7      171.08      180.80      1.67 o
  -7   1   7       66.17       71.81      0.86 o
  -6   1   7       42.62       47.53      0.36 o
  -5   1   7        2.10        1.76      0.13 o
  -4   1   7     3636.43     3797.72     30.92 o
  -3   1   7      301.11      295.86      1.55 o
  -2   1   7     3510.57     3658.04     27.92 o
  -1   1   7      565.98      553.20      3.15 o
   0   1   7       37.07       33.70      0.28 o
   1   1   7     1080.11     1102.63      7.16 o
   2   1   7       18.14       12.25      0.22 o
   3   1   7        4.98        6.60      0.21 o
   4   1   7      176.76      154.52      1.74 o
   5   1   7      698.46      727.12      7.88 o
   6   1   7      531.75      548.40      6.23 o
   7   1   7        2.43        3.29      0.51 o
   8   1   7        7.27        7.69      0.64 o
   9   1   7       36.00       36.42      0.99 o
 -12   2   7       17.28       16.67      0.58 o
 -11   2   7       11.05       10.78      0.70 o
 -10   2   7       27.96       27.55      0.65 o
  -9   2   7       19.54       20.40      0.59 o
  -8   2   7       82.52       83.29      1.01 o
  -7   2   7       26.22       25.22      0.42 o
  -6   2   7        0.19        0.53      0.11 o
  -5   2   7        0.10        2.48      0.14 o
  -4   2   7       50.81       72.55      0.41 o
  -3   2   7       40.89       42.38      0.32 o
  -2   2   7      349.31      392.38      2.10 o
  -1   2   7      576.41      602.69      4.22 o
   0   2   7      302.16      262.67      1.40 o
   1   2   7      629.09      630.44      4.75 o
   2   2   7      313.21      346.45      2.75 o
   3   2   7      247.99      237.26      2.04 o
   4   2   7       11.97       13.77      0.47 o
   5   2   7       21.59       21.73      0.60 o
   6   2   7      258.53      264.48      3.68 o
   7   2   7       30.17       32.28      0.77 o
   8   2   7        2.64        1.20      0.29 o
   9   2   7       21.31       27.94      0.77 o
 -12   3   7        0.91        0.75      0.37 o
 -11   3   7        0.50        0.95      0.41 o
 -10   3   7        6.40        8.02      0.54 o
  -9   3   7        5.01        5.85      0.49 o
  -8   3   7        0.76        1.21      0.37 o
  -7   3   7        5.65        8.12      0.44 o
  -6   3   7       42.96       39.84      0.49 o
  -5   3   7        0.00        0.90      0.14 o
  -4   3   7      330.83      330.92      2.04 o
  -3   3   7      310.57      344.59      1.97 o
  -2   3   7      422.08      433.56      3.35 o
  -1   3   7      155.04      138.35      1.03 o
   0   3   7      442.74      393.90      3.66 o
   1   3   7       48.86       46.09      0.50 o
   2   3   7      700.69      694.19      7.43 o
   3   3   7        3.46        5.79      0.35 o
   4   3   7      301.04      283.84      3.08 o
   5   3   7       94.90       94.42      1.32 o
   6   3   7       36.01       41.09      1.10 o
   7   3   7       47.86       51.92      1.09 o
   8   3   7        1.00        0.98      0.34 o
   9   3   7       25.56       26.81      0.74 o
 -12   4   7        8.34        9.14      0.89 o
 -11   4   7       42.67       43.00      1.12 o
 -10   4   7       29.17       30.92      0.92 o
  -9   4   7       30.57       31.48      0.91 o
  -8   4   7        6.52        6.69      0.48 o
  -7   4   7       10.56       11.09      0.49 o
  -6   4   7       24.39       26.87      0.40 o
  -5   4   7       12.44       11.96      0.28 o
  -4   4   7      334.72      332.27      2.25 o
  -3   4   7        0.64        1.93      0.16 o
  -2   4   7      117.99      119.59      1.08 o
  -1   4   7      238.46      236.01      1.61 o
   0   4   7        0.18        0.94      0.24 o
   1   4   7      131.90      132.60      1.02 o
   2   4   7      427.57      417.56      3.31 o
   3   4   7       12.21       10.38      0.37 o
   4   4   7        2.48        3.98      0.49 o
   5   4   7      162.94      174.93      2.84 o
   6   4   7      251.71      251.06      4.01 o
   7   4   7        5.76        8.88      0.56 o
   8   4   7        4.86        3.97      0.36 o
 -11   5   7       25.19       26.55      0.82 o
 -10   5   7       11.35       12.96      0.70 o
  -9   5   7      216.44      221.32      2.86 o
  -8   5   7      499.05      515.37      6.71 o
  -7   5   7       32.83       31.40      0.75 o
  -6   5   7       59.48       59.22      0.74 o
  -5   5   7      583.59      587.27      5.92 o
  -4   5   7      351.26      352.23      2.71 o
  -3   5   7      461.98      481.13      3.61 o
  -2   5   7       24.56       28.78      0.41 o
  -1   5   7      103.74      101.73      0.81 o
   0   5   7      622.07      593.52      5.28 o
   1   5   7        4.61        4.65      0.23 o
   2   5   7      120.65      122.41      1.33 o
   3   5   7      445.21      436.88      4.71 o
   4   5   7      126.60      120.04      1.90 o
   5   5   7       65.28       54.22      1.15 o
   6   5   7       14.13       13.58      0.64 o
   7   5   7       17.03       18.00      0.61 o
   8   5   7        1.36        1.00      0.34 o
 -11   6   7        2.01        1.13      0.31 o
 -10   6   7        0.23        0.65      0.41 o
  -9   6   7       12.64       12.21      0.66 o
  -8   6   7        2.63        2.07      0.46 o
  -7   6   7      344.54      351.54      4.04 o
  -6   6   7        0.97        1.39      0.32 o
  -5   6   7       50.03       49.85      0.72 o
  -4   6   7      103.63      100.17      1.54 o
  -3   6   7       31.15       32.71      0.56 o
  -2   6   7      258.79      270.85      2.68 o
  -1   6   7      139.22      134.55      1.56 o
   0   6   7       76.23       71.78      0.99 o
   1   6   7       69.56       73.84      1.12 o
   2   6   7       27.37       24.90      0.65 o
   3   6   7        0.07        0.16      0.28 o
   4   6   7        1.51        2.06      0.50 o
   5   6   7        5.53        4.97      0.52 o
   6   6   7       60.55       57.45      1.12 o
   7   6   7        1.47        1.39      0.33 o
 -10   7   7        0.19       -0.04      0.29 o
  -9   7   7       73.94       80.70      1.24 o
  -8   7   7      272.51      282.35      3.62 o
  -7   7   7       89.84       99.25      1.45 o
  -6   7   7       38.72       36.76      0.69 o
  -5   7   7        4.22        4.85      0.36 o
  -4   7   7        2.83        2.77      0.34 o
  -3   7   7        6.13        5.61      0.40 o
  -2   7   7       34.91       37.65      1.50 o
  -1   7   7       16.13       17.72      0.62 o
   0   7   7      242.71      253.27      2.84 o
   1   7   7       28.29       30.86      0.81 o
   2   7   7       26.00       27.66      0.74 o
   3   7   7       31.52       29.70      0.70 o
   4   7   7        1.98        1.82      0.48 o
   5   7   7       23.18       19.79      0.68 o
   6   7   7        0.19       -0.06      0.28 o
   7   7   7        0.04        0.19      0.27 o
 -10   8   7        8.94        8.56      0.55 o
  -9   8   7      122.76      127.94      1.74 o
  -8   8   7        1.51        0.96      0.31 o
  -7   8   7       19.11       18.55      0.71 o
  -6   8   7        7.97        9.95      0.47 o
  -5   8   7       21.96       21.62      0.63 o
  -4   8   7       43.06       39.81      0.90 o
  -3   8   7        4.36        6.19      0.51 o
  -2   8   7       24.10       26.44      0.68 o
  -1   8   7       77.18       82.11      1.35 o
   0   8   7        9.03        7.90      0.61 o
   1   8   7      213.91      215.78      2.60 o
   2   8   7        2.32        3.57      0.41 o
   3   8   7      100.06       99.36      1.36 o
   4   8   7       78.32       78.42      1.30 o
   5   8   7       14.20       12.77      0.56 o
   6   8   7        5.27        5.72      0.72 o
  -9   9   7        0.25        0.02      0.30 o
  -8   9   7       32.47       29.68      0.64 o
  -7   9   7        2.61        1.59      0.45 o
  -6   9   7       94.26       91.53      2.01 o
  -5   9   7       18.66       17.96      0.58 o
  -4   9   7        0.64        0.95      0.42 o
  -3   9   7        6.01        8.01      0.54 o
  -2   9   7      179.81      182.89      2.54 o
  -1   9   7        6.65        8.67      0.58 o
   0   9   7       16.90       20.15      0.65 o
   1   9   7        8.66        8.77      0.47 o
   2   9   7       97.01      101.48      1.36 o
   3   9   7        4.64        5.12      0.57 o
   4   9   7        0.13        0.11      0.26 o
   5   9   7        0.05        0.14      0.26 o
  -7  10   7       29.26       29.87      0.73 o
  -6  10   7        1.94        0.44      0.31 o
  -5  10   7        4.39        2.92      0.56 o
  -4  10   7      121.26      122.70      2.01 o
  -3  10   7       12.41       11.83      1.14 o
  -2  10   7        3.64        4.58      0.56 o
  -1  10   7        6.22        6.37      0.55 o
   0  10   7        9.91       10.58      0.60 o
   1  10   7       15.70       14.80      0.67 o
   2  10   7        3.47        1.03      0.39 o
   3  10   7        0.60        0.49      0.21 o
   4  10   7       16.15       20.79      0.83 o
  -5  11   7        7.94        7.51      0.44 o
  -4  11   7        4.67        1.69      1.06 o
  -3  11   7        2.50        1.56      0.75 o
  -2  11   7        3.01        0.27      0.35 o
  -1  11   7        1.01        0.33      0.38 o
   0  11   7        0.86        0.55      0.32 o
   1  11   7        0.23        0.38      0.31 o
   2  11   7        0.00        0.00      0.27 o
 -13   0   8       24.57       26.83      1.78 o
 -12   0   8      160.72      164.10      6.01 o
 -11   0   8        0.72        1.26      0.62 o
 -10   0   8        2.07        2.77      0.46 o
  -9   0   8        9.98        9.64      0.60 o
  -8   0   8        7.59        6.05      0.51 o
  -7   0   8       19.05       20.33      0.67 o
  -6   0   8       32.60       31.78      0.57 o
  -5   0   8     2101.19     2243.64     23.70 o
  -4   0   8     4770.33     4902.02     64.24 o
  -3   0   8     1433.03     1478.17     14.66 o
  -2   0   8       89.67       79.27      1.04 o
  -1   0   8      592.21      623.09     10.07 o
   0   0   8     1456.85     1543.82     15.29 o
   1   0   8     1950.69     2111.05     22.94 o
   2   0   8      459.61      462.81      4.15 o
   3   0   8       23.20       28.31      0.63 o
   4   0   8     1990.58     2068.51     42.42 o
   5   0   8       61.61       59.52      1.76 o
   6   0   8        5.19        5.98      1.20 o
   7   0   8       12.26       13.92      0.87 o
   8   0   8        1.55        0.62      0.45 o
 -12   1   8       54.75       54.55      0.98 o
 -11   1   8       27.82       30.21      0.66 o
 -10   1   8       63.32       69.35      0.96 o
  -9   1   8      226.27      236.21      2.37 o
  -8   1   8       16.74       20.14      0.47 o
  -7   1   8      256.79      260.09      2.27 o
  -6   1   8      716.13      694.31      4.37 o
  -5   1   8      105.51      107.40      0.66 o
  -4   1   8     4001.85     4158.36     35.99 o
  -3   1   8     2990.86     3056.51     23.41 o
  -2   1   8      191.74      164.88      1.42 o
  -1   1   8       64.60       67.06      0.58 o
   0   1   8      128.33      121.99      0.89 o
   1   1   8     1210.03     1246.00      8.68 o
   2   1   8       36.06       46.90      0.47 o
   3   1   8       34.40       43.85      0.63 o
   4   1   8      332.46      302.72      3.18 o
   5   1   8       78.89       83.66      1.18 o
   6   1   8      260.92      268.58      3.24 o
   7   1   8        1.81        1.40      0.36 o
   8   1   8       46.74       47.79      0.74 o
 -12   2   8       45.62       44.72      0.82 o
 -11   2   8      218.07      211.21      3.01 o
 -10   2   8       14.82       14.72      0.55 o
  -9   2   8        3.26        3.24      0.42 o
  -8   2   8      358.15      343.91      3.52 o
  -7   2   8        0.56        1.03      0.23 o
  -6   2   8      408.84      410.42      2.89 o
  -5   2   8       10.06       15.16      0.30 o
  -4   2   8       37.22       40.87      0.33 o
  -3   2   8      186.79      182.79      1.12 o
  -2   2   8       37.79       34.29      0.34 o
  -1   2   8       19.95       22.81      0.24 o
   0   2   8       35.64       30.71      0.33 o
   1   2   8      150.88      156.41      1.33 o
   2   2   8      104.38       95.76      0.98 o
   3   2   8      114.81      118.79      1.49 o
   4   2   8        0.30        0.49      0.34 o
   5   2   8       93.59       94.10      1.42 o
   6   2   8        4.26        5.04      0.46 o
   7   2   8        9.20        8.94      0.54 o
   8   2   8        2.32        1.14      0.31 o
 -12   3   8        0.92        1.00      0.34 o
 -11   3   8       25.35       19.93      0.72 o
 -10   3   8      137.65      139.85      1.98 o
  -9   3   8        0.04        0.47      0.38 o
  -8   3   8      334.09      335.24      3.93 o
  -7   3   8       18.14       20.31      0.60 o
  -6   3   8        5.03        3.65      0.27 o
  -5   3   8        2.37        3.41      0.18 o
  -4   3   8        0.16        0.55      0.13 o
  -3   3   8       60.44       55.71      0.41 o
  -2   3   8       17.55       20.39      0.27 o
  -1   3   8        6.05        9.72      0.21 o
   0   3   8      939.48      974.84      8.49 o
   1   3   8       94.76       95.72      0.89 o
   2   3   8        4.94        5.90      0.33 o
   3   3   8        6.31        8.62      0.52 o
   4   3   8       24.80       23.76      0.69 o
   5   3   8        6.25        6.39      0.48 o
   6   3   8        0.18        0.60      0.34 o
   7   3   8       56.55       56.71      0.98 o
   8   3   8       52.69       57.60      0.97 o
 -12   4   8        6.11        7.44      0.91 o
 -11   4   8        6.73        6.70      0.51 o
 -10   4   8       24.28       24.51      0.79 o
  -9   4   8        9.84        9.72      0.55 o
  -8   4   8       90.88       93.52      1.41 o
  -7   4   8      124.31      133.31      1.71 o
  -6   4   8       97.63       95.59      1.09 o
  -5   4   8      209.45      215.61      1.72 o
  -4   4   8      242.24      255.64      1.70 o
  -3   4   8       43.08       47.55      0.50 o
  -2   4   8       37.96       36.81      0.39 o
  -1   4   8       18.23       17.57      0.26 o
   0   4   8       62.99       65.16      0.65 o
   1   4   8      365.53      373.66      3.89 o
   2   4   8       56.99       64.78      0.85 o
   3   4   8      190.36      191.45      2.14 o
   4   4   8      417.95      423.83      5.07 o
   5   4   8      149.44      156.85      2.24 o
   6   4   8        0.41        0.32      0.44 o
   7   4   8        6.18        6.86      0.47 o
   8   4   8        7.88        8.95      0.47 o
 -11   5   8        0.33        0.25      0.36 o
 -10   5   8       14.97       15.68      0.65 o
  -9   5   8       41.94       46.48      1.08 o
  -8   5   8        4.56        5.09      0.49 o
  -7   5   8       88.78       88.30      1.33 o
  -6   5   8      221.96      222.42      2.11 o
  -5   5   8       88.45       81.36      0.92 o
  -4   5   8      178.30      176.37      1.64 o
  -3   5   8       65.69       72.25      0.91 o
  -2   5   8       95.81       93.60      1.04 o
  -1   5   8       35.11       31.12      0.50 o
   0   5   8       74.56       77.66      0.74 o
   1   5   8      260.58      249.71      2.51 o
   2   5   8      268.84      249.59      2.67 o
   3   5   8       29.87       31.52      0.85 o
   4   5   8        7.45        7.74      0.61 o
   5   5   8       11.84       11.98      0.64 o
   6   5   8       10.83       11.72      0.69 o
   7   5   8        0.00        0.25      0.32 o
 -11   6   8        0.00        0.00      0.28 o
 -10   6   8        3.43        2.77      0.39 o
  -9   6   8       11.35       11.40      0.62 o
  -8   6   8        8.06        9.91      0.55 o
  -7   6   8        0.05        0.34      0.35 o
  -6   6   8       30.55       24.78      0.54 o
  -5   6   8      177.97      170.80      1.97 o
  -4   6   8       35.03       44.84      0.72 o
  -3   6   8       91.30       92.23      1.09 o
  -2   6   8       59.10       62.78      0.89 o
  -1   6   8        3.42        3.47      0.36 o
   0   6   8        0.00        0.49      0.30 o
   1   6   8      252.29      256.02      2.93 o
   2   6   8      121.47      126.42      1.84 o
   3   6   8      243.60      241.41      3.65 o
   4   6   8       29.06       28.80      0.87 o
   5   6   8       32.62       31.05      0.81 o
   6   6   8       16.95       14.44      0.53 o
   7   6   8        0.02       -0.15      0.32 o
 -10   7   8       10.62       11.49      0.67 o
  -9   7   8        8.14        7.34      0.60 o
  -8   7   8      179.61      187.04      2.68 o
  -7   7   8        2.28        2.20      0.42 o
  -6   7   8        9.93       10.03      0.45 o
  -5   7   8        1.11        0.80      0.29 o
  -4   7   8       76.74       80.38      1.18 o
  -3   7   8        0.05        0.17      0.30 o
  -2   7   8       16.24       15.27      0.60 o
  -1   7   8        3.49        3.51      0.43 o
   0   7   8      438.72      458.58      5.71 o
   1   7   8        0.92        1.36      0.37 o
   2   7   8       74.90       72.53      1.19 o
   3   7   8       59.40       55.62      1.14 o
   4   7   8        8.63       10.17      0.71 o
   5   7   8        0.02        0.08      0.34 o
   6   7   8       45.59       39.10      0.74 o
  -9   8   8       39.72       39.30      0.80 o
  -8   8   8       11.05        9.95      0.52 o
  -7   8   8       40.18       46.72      1.09 o
  -6   8   8       49.12       47.37      0.94 o
  -5   8   8        3.08        3.39      0.39 o
  -4   8   8      101.59      103.52      1.79 o
  -3   8   8      238.98      248.55      3.30 o
  -2   8   8       21.51       21.74      0.69 o
  -1   8   8        9.96        8.88      0.68 o
   0   8   8      202.79      197.63      2.59 o
   1   8   8       82.40       89.39      1.80 o
   2   8   8        3.44        5.80      0.40 o
   3   8   8        1.41        0.62      0.42 o
   4   8   8        4.60        5.71      0.62 o
   5   8   8        1.14        1.02      0.33 o
  -8   9   8       26.79       29.78      0.68 o
  -7   9   8        0.92        0.50      0.28 o
  -6   9   8       15.12       13.73      0.69 o
  -5   9   8       29.58       32.55      0.92 o
  -4   9   8       25.69       27.85      0.85 o
  -3   9   8       12.81       12.14      0.64 o
  -2   9   8        2.11        1.56      0.42 o
  -1   9   8       84.25       79.88      1.27 o
   0   9   8       39.02       37.62      0.82 o
   1   9   8       58.41       59.85      1.01 o
   2   9   8       14.40       12.47      0.46 o
   3   9   8        0.14        0.08      0.23 o
   4   9   8        9.75       10.71      0.60 o
  -7  10   8       25.04       28.25      1.30 o
  -6  10   8        1.24        0.59      0.23 o
  -5  10   8       19.00       20.01      0.57 o
  -4  10   8       69.34       69.28      1.23 o
  -3  10   8       12.23       15.63      0.57 o
  -2  10   8        2.21        1.64      0.39 o
  -1  10   8        0.28        1.47      0.38 o
   0  10   8        2.14        2.36      0.45 o
   1  10   8        0.00       -0.02      0.30 o
   2  10   8        0.06       -0.03      0.19 o
   3  10   8       15.87       15.79      0.92 o
  -5  11   8        1.88        0.26      0.39 o
  -4  11   8       20.21       19.84      0.59 o
  -3  11   8        0.26        0.05      0.28 o
  -2  11   8        3.31        0.79      0.56 o
  -1  11   8        6.95        5.23      1.44 o
   0  11   8        2.42        0.95      0.40 o
   1  11   8        2.47        0.88      0.36 o
 -12   1   9      100.12       88.68      1.54 o
 -11   1   9        1.78        2.89      0.34 o
 -10   1   9       72.71       72.38      1.05 o
  -9   1   9      126.07      122.19      1.44 o
  -8   1   9       16.50       19.83      0.53 o
  -7   1   9       20.68       20.37      0.44 o
  -6   1   9        0.17        0.93      0.18 o
  -5   1   9     1116.69     1121.18      7.66 o
  -4   1   9       51.51       58.00      0.44 o
  -3   1   9      225.62      213.96      1.65 o
  -2   1   9       42.17       36.59      0.34 o
  -1   1   9       19.19       14.43      0.20 o
   0   1   9        2.74        3.86      0.18 o
   1   1   9        0.16        0.86      0.15 o
   2   1   9       81.76       74.80      0.84 o
   3   1   9      131.84      139.84      1.65 o
   4   1   9       42.15       43.73      0.87 o
   5   1   9        3.80        3.93      0.49 o
   6   1   9        0.01        0.53      0.40 o
   7   1   9        9.00        6.70      0.66 o
   8   1   9       30.49       33.50      0.75 o
 -12   2   9       62.64       61.13      1.65 o
 -11   2   9       30.90       31.21      0.84 o
 -10   2   9        0.44        0.99      0.42 o
  -9   2   9      125.39      130.34      1.77 o
  -8   2   9      173.59      168.85      1.97 o
  -7   2   9      146.73      147.56      1.64 o
  -6   2   9        0.62        1.01      0.20 o
  -5   2   9        6.98        7.19      0.21 o
  -4   2   9       14.02       17.06      0.26 o
  -3   2   9        0.00        0.70      0.13 o
  -2   2   9        4.43        8.13      0.20 o
  -1   2   9      922.53      922.26      6.79 o
   0   2   9       35.28       30.07      0.40 o
   1   2   9        3.69        4.70      0.50 o
   2   2   9       43.66       43.88      0.69 o
   3   2   9       71.23       62.13      1.00 o
   4   2   9       10.57       13.31      0.54 o
   5   2   9       68.79       67.87      1.14 o
   6   2   9        0.76        0.88      0.34 o
   7   2   9       13.06       12.74      0.51 o
   8   2   9        0.41        0.11      0.26 o
 -12   3   9       19.99       20.10      0.65 o
 -11   3   9        3.81        3.43      0.41 o
 -10   3   9       31.00       30.10      0.80 o
  -9   3   9        1.62        2.96      0.42 o
  -8   3   9      191.12      197.92      2.54 o
  -7   3   9        8.02       10.01      0.96 o
  -6   3   9       37.55       35.98      0.59 o
  -5   3   9       11.81       10.03      0.38 o
  -4   3   9        0.00        1.88      0.43 o
  -3   3   9       17.36       18.97      0.28 o
  -2   3   9       85.06       80.21      0.64 o
  -1   3   9      130.73      128.21      1.13 o
   0   3   9      189.79      185.81      1.54 o
   1   3   9      190.17      193.23      1.91 o
   2   3   9       42.23       44.35      0.68 o
   3   3   9       63.57       69.17      1.14 o
   4   3   9       16.55       15.29      0.67 o
   5   3   9      219.07      223.24      2.66 o
   6   3   9      162.62      176.35      2.12 o
   7   3   9       71.62       72.83      1.17 o
 -12   4   9        3.41        3.13      0.40 o
 -11   4   9        0.18        0.35      0.35 o
 -10   4   9        6.74        7.48      0.48 o
  -9   4   9        0.16        0.34      0.34 o
  -8   4   9       32.03       30.16      0.75 o
  -7   4   9        2.23        2.53      0.41 o
  -6   4   9        0.06        1.48      0.38 o
  -5   4   9        0.46        0.45      0.23 o
  -4   4   9       15.18       17.24      0.37 o
  -3   4   9       65.66       61.86      0.73 o
  -2   4   9       54.81       52.06      0.63 o
  -1   4   9      135.11      127.52      1.38 o
   0   4   9      391.01      394.99      3.79 o
   1   4   9       33.04       32.29      0.61 o
   2   4   9        1.41        1.17      0.30 o
   3   4   9      274.62      270.38      2.96 o
   4   4   9      161.44      158.77      1.90 o
   5   4   9      127.21      121.24      1.86 o
   6   4   9       33.65       32.55      0.80 o
   7   4   9       19.80       21.25      0.59 o
 -11   5   9        0.19        0.03      0.32 o
 -10   5   9        5.21        5.43      0.55 o
  -9   5   9       73.62       78.25      1.34 o
  -8   5   9       77.60       74.19      1.14 o
  -7   5   9       67.51       66.43      1.11 o
  -6   5   9        3.73        3.42      0.37 o
  -5   5   9      312.41      307.07      4.10 o
  -4   5   9       44.07       35.95      0.68 o
  -3   5   9       33.73       36.37      0.70 o
  -2   5   9       62.39       64.03      0.88 o
  -1   5   9       49.00       51.31      0.80 o
   0   5   9      108.22      101.03      1.20 o
   1   5   9      339.45      317.23      2.96 o
   2   5   9       28.91       27.19      0.62 o
   3   5   9       55.37       54.49      1.06 o
   4   5   9      170.60      177.78      2.45 o
   5   5   9       51.81       57.49      1.10 o
   6   5   9        8.59        5.31      0.58 o
   7   5   9       17.76       17.87      0.50 o
 -11   6   9       11.30       10.40      0.56 o
 -10   6   9       20.77       20.40      0.69 o
  -9   6   9       21.12       21.36      0.72 o
  -8   6   9       18.53       18.66      0.64 o
  -7   6   9       23.35       25.42      0.75 o
  -6   6   9       35.11       34.42      0.65 o
  -5   6   9       27.84       30.02      0.63 o
  -4   6   9      163.98      162.21      1.86 o
  -3   6   9       22.97       24.79      0.58 o
  -2   6   9        1.87        1.36      0.31 o
  -1   6   9        4.56        5.97      0.41 o
   0   6   9       12.53       12.03      0.55 o
   1   6   9      205.69      212.30      2.77 o
   2   6   9       27.94       27.48      0.72 o
   3   6   9       60.49       65.76      1.39 o
   4   6   9      116.30      110.91      1.69 o
   5   6   9        7.99        6.27      0.46 o
   6   6   9        5.11        4.93      0.74 o
 -10   7   9        6.17        5.19      1.04 o
  -9   7   9       13.45       13.20      0.51 o
  -8   7   9       37.92       38.88      1.08 o
  -7   7   9       19.09       18.19      0.71 o
  -6   7   9        0.10        0.06      0.28 o
  -5   7   9       13.65       11.03      0.46 o
  -4   7   9        1.24        2.72      0.36 o
  -3   7   9      138.01      131.34      1.70 o
  -2   7   9        0.84        2.48      0.45 o
  -1   7   9      285.62      283.57      3.51 o
   0   7   9       50.35       51.95      1.13 o
   1   7   9      173.08      169.78      2.15 o
   2   7   9       15.94       18.69      0.69 o
   3   7   9        0.51        0.42      0.43 o
   4   7   9       11.48        9.31      0.66 o
   5   7   9        0.01        0.00      0.26 o
  -9   8   9       96.96      104.45      1.81 o
  -8   8   9       13.70       16.26      0.59 o
  -7   8   9       20.79       22.46      0.69 o
  -6   8   9       22.40       25.40      1.02 o
  -5   8   9        0.03       -0.05      0.29 o
  -4   8   9       76.71       72.31      1.33 o
  -3   8   9       49.31       45.28      0.94 o
  -2   8   9      113.88      110.78      1.63 o
  -1   8   9      295.16      312.51      4.07 o
   0   8   9       12.61       17.89      1.30 o
   1   8   9       63.37       65.33      1.12 o
   2   8   9        4.05        3.73      0.43 o
   3   8   9       55.80       58.94      1.17 o
   4   8   9       63.76       68.10      1.65 o
   5   8   9       20.47       21.04      0.55 o
  -8   9   9       69.14       71.64      1.63 o
  -7   9   9        0.00        0.02      0.29 o
  -6   9   9       26.73       25.11      0.68 o
  -5   9   9       24.90       26.26      0.79 o
  -4   9   9        1.53        1.39      0.44 o
  -3   9   9       16.50       17.12      0.72 o
  -2   9   9       38.59       38.27      0.94 o
  -1   9   9       10.56        9.35      0.50 o
   0   9   9      383.31      395.70      4.82 o
   1   9   9       11.22        9.05      1.01 o
   2   9   9        4.51        2.62      0.62 o
   3   9   9        4.35        5.17      0.42 o
  -7  10   9       12.93       16.04      0.83 o
  -6  10   9       27.15       23.64      1.00 o
  -5  10   9       36.85       34.06      0.76 o
  -4  10   9        0.56        0.29      0.36 o
  -3  10   9        0.36        0.23      0.36 o
  -2  10   9        2.64        2.77      0.43 o
  -1  10   9        3.45        2.19      0.60 o
   0  10   9       28.88       26.98      0.68 o
   1  10   9        3.07        1.44      0.42 o
   2  10   9       22.70       23.42      0.95 o
  -4  11   9        0.00        0.12      0.29 o
  -3  11   9        5.04        6.21      0.42 o
  -2  11   9        0.26        0.06      0.28 o
  -1  11   9        0.02        0.11      0.33 o
 -12   0  10        0.60        0.45      0.33 o
 -11   0  10        4.27        4.42      0.51 o
 -10   0  10       13.34       13.19      0.59 o
  -9   0  10        5.89        6.83      0.67 o
  -8   0  10        0.27        0.77      0.50 o
  -7   0  10       67.81       65.21      1.24 o
  -6   0  10       98.26      103.69      1.61 o
  -5   0  10       37.33       41.47      0.86 o
  -4   0  10        0.91        0.95      0.28 o
  -3   0  10       59.09       57.73      1.24 o
  -2   0  10       26.66       24.77      0.39 o
  -1   0  10      149.39      129.11      1.89 o
   0   0  10      354.52      369.07      3.84 o
   1   0  10        9.18       12.26      0.49 o
   2   0  10        3.70        5.66      0.46 o
   3   0  10        9.74        5.45      0.68 o
   4   0  10      598.50      619.55     10.91 o
   5   0  10       67.90       67.83      1.70 o
   6   0  10       25.76       24.64      0.89 o
   7   0  10        4.86        2.91      1.23 o
 -12   1  10       10.85        9.15      0.41 o
 -11   1  10        0.01        0.15      0.27 o
 -10   1  10        0.07        0.70      0.30 o
  -9   1  10        2.18        3.57      0.39 o
  -8   1  10        1.76        1.78      0.31 o
  -7   1  10        5.23        5.88      0.32 o
  -6   1  10       87.53       86.11      1.00 o
  -5   1  10      566.86      562.01      4.00 o
  -4   1  10      104.02       97.32      0.74 o
  -3   1  10       43.46       40.72      0.53 o
  -2   1  10      598.05      547.04      4.57 o
  -1   1  10       19.16       15.03      0.32 o
   0   1  10       76.42       78.07      0.85 o
   1   1  10      211.51      217.24      2.18 o
   2   1  10       10.63       12.74      0.46 o
   3   1  10        7.90        8.41      0.54 o
   4   1  10      318.22      318.89      4.16 o
   5   1  10        0.01       -0.10      0.36 o
   6   1  10       16.27       14.18      0.60 o
   7   1  10        5.44        5.89      0.81 o
 -12   2  10       42.61       45.38      0.94 o
 -11   2  10      155.09      151.68      2.08 o
 -10   2  10       48.96       45.46      0.92 o
  -9   2  10        4.21        4.62      0.45 o
  -8   2  10      157.31      161.60      2.39 o
  -7   2  10      254.75      248.60      2.76 o
  -6   2  10       19.98       18.68      0.44 o
  -5   2  10        8.30        8.85      0.29 o
  -4   2  10       33.98       30.80      0.42 o
  -3   2  10       11.31       14.10      0.28 o
  -2   2  10       80.90       76.55      0.68 o
  -1   2  10       53.86       52.59      0.60 o
   0   2  10       55.33       60.11      0.77 o
   1   2  10        8.85       10.59      0.39 o
   2   2  10        7.60        9.71      0.40 o
   3   2  10       66.00       65.33      1.05 o
   4   2  10       20.80       20.83      0.61 o
   5   2  10       15.80       14.99      0.61 o
   6   2  10       15.98       17.68      0.60 o
   7   2  10        3.48        0.81      0.33 o
 -12   3  10        1.91        1.03      0.34 o
 -11   3  10       32.34       35.51      0.77 o
 -10   3  10        1.83        2.01      0.38 o
  -9   3  10      152.69      146.43      1.94 o
  -8   3  10        5.86        5.84      0.46 o
  -7   3  10        0.14        1.26      0.42 o
  -6   3  10       42.42       41.50      0.66 o
  -5   3  10       58.94       61.17      0.84 o
  -4   3  10      193.08      201.97      1.61 o
  -3   3  10        5.55        4.23      0.22 o
  -2   3  10        1.37        0.78      0.22 o
  -1   3  10        4.01        3.14      0.33 o
   0   3  10        4.56        5.90      0.57 o
   1   3  10        5.29        7.94      0.55 o
   2   3  10       73.99       69.31      0.98 o
   3   3  10        0.98        1.12      0.35 o
   4   3  10       12.01       11.33      0.56 o
   5   3  10       10.37       11.69      0.54 o
   6   3  10        0.05        0.24      0.25 o
   7   3  10       18.27       19.09      0.61 o
 -12   4  10        5.21        3.72      0.44 o
 -11   4  10        3.72        2.70      0.38 o
 -10   4  10        0.93        0.97      0.39 o
  -9   4  10       15.06       16.06      0.61 o
  -8   4  10        0.41        0.65      0.37 o
  -7   4  10       16.09       21.05      0.68 o
  -6   4  10        1.46        1.61      0.34 o
  -5   4  10      277.43      281.37      2.97 o
  -4   4  10        0.88        2.39      0.32 o
  -3   4  10       53.55       63.76      0.86 o
  -2   4  10        3.61        3.54      0.32 o
  -1   4  10        0.76        0.87      0.26 o
   0   4  10       40.15       36.76      0.62 o
   1   4  10        0.86        0.73      0.32 o
   2   4  10        5.74        7.09      0.38 o
   3   4  10       63.57       64.54      1.05 o
   4   4  10       18.52       17.86      0.60 o
   5   4  10       19.19       15.60      0.59 o
   6   4  10        0.62        0.48      0.30 o
 -11   5  10        8.06        7.71      0.60 o
 -10   5  10        2.48        2.42      0.43 o
  -9   5  10        9.19       10.46      0.60 o
  -8   5  10        0.22        0.30      0.33 o
  -7   5  10        3.18        1.35      0.35 o
  -6   5  10      102.96       94.85      1.29 o
  -5   5  10       15.57       16.65      0.56 o
  -4   5  10        7.14        8.60      0.41 o
  -3   5  10        0.08        0.05      0.25 o
  -2   5  10       49.96       52.11      0.83 o
  -1   5  10        2.09        2.58      0.35 o
   0   5  10       44.94       45.38      0.86 o
   1   5  10       30.35       29.18      0.55 o
   2   5  10       16.66       17.38      0.56 o
   3   5  10        6.89        7.41      0.51 o
   4   5  10        8.08        7.78      0.51 o
   5   5  10        1.17        1.49      0.40 o
   6   5  10        0.35        0.47      0.28 o
 -11   6  10        0.00        0.15      0.28 o
 -10   6  10        0.28        0.15      0.30 o
  -9   6  10        8.43        9.18      0.50 o
  -8   6  10       40.43       43.46      0.92 o
  -7   6  10       14.03       15.29      0.63 o
  -6   6  10       34.58       28.92      0.65 o
  -5   6  10       39.48       47.77      0.89 o
  -4   6  10       14.39        9.37      0.43 o
  -3   6  10        9.97        9.16      0.47 o
  -2   6  10       79.81       78.64      1.10 o
  -1   6  10       10.60        9.07      0.47 o
   0   6  10      280.85      275.15      3.90 o
   1   6  10       38.61       39.08      0.89 o
   2   6  10       17.52       17.72      0.64 o
   3   6  10        4.37        3.26      0.45 o
   4   6  10        9.47       10.86      0.51 o
   5   6  10       13.57       16.20      0.52 o
 -10   7  10        1.35        0.64      0.32 o
  -9   7  10       10.39       11.58      0.62 o
  -8   7  10      114.62      117.41      1.71 o
  -7   7  10        1.96        2.56      0.49 o
  -6   7  10        5.67        4.25      0.40 o
  -5   7  10        4.52        3.86      0.42 o
  -4   7  10       48.08       48.28      0.90 o
  -3   7  10        9.78       11.28      0.54 o
  -2   7  10        0.93        1.05      0.43 o
  -1   7  10       99.04      101.65      1.58 o
   0   7  10      122.70      119.58      2.14 o
   1   7  10       86.60       90.66      1.65 o
   2   7  10        4.22        3.63      0.46 o
   3   7  10        3.64        4.36      0.49 o
   4   7  10        0.08        0.25      0.36 o
   5   7  10        0.48        0.71      0.30 o
  -9   8  10      151.03      176.64      2.76 o
  -8   8  10       14.34       13.66      0.58 o
  -7   8  10       30.14       33.80      1.15 o
  -6   8  10        2.77        3.39      0.37 o
  -5   8  10        6.01        5.70      0.68 o
  -4   8  10        0.31        0.89      0.36 o
  -3   8  10        0.36        0.21      0.35 o
  -2   8  10       62.25       63.73      1.20 o
  -1   8  10      183.53      193.69      2.65 o
   0   8  10        8.06        7.72      0.57 o
   1   8  10        4.92        5.59      0.52 o
   2   8  10        0.29        0.49      0.34 o
   3   8  10       18.93       20.82      0.72 o
   4   8  10        0.00       -0.01      0.24 o
  -8   9  10        6.29        8.65      0.57 o
  -7   9  10       20.16       21.66      1.58 o
  -6   9  10        3.17        3.42      0.46 o
  -5   9  10       34.86       35.17      0.80 o
  -4   9  10        9.69       10.85      0.53 o
  -3   9  10       83.35       83.69      1.60 o
  -2   9  10        0.24        0.54      0.35 o
  -1   9  10       43.21       49.23      0.92 o
   0   9  10       50.23       46.00      0.90 o
   1   9  10        2.99        1.65      0.35 o
   2   9  10        4.51        6.54      0.41 o
   3   9  10        0.63        0.35      0.34 o
  -6  10  10       38.76       46.41      1.42 o
  -5  10  10       12.08       11.83      0.42 o
  -4  10  10       18.88       15.84      0.54 o
  -3  10  10        1.02        0.40      0.31 o
  -2  10  10       23.92       24.30      0.67 o
  -1  10  10        1.01        0.33      0.32 o
   0  10  10        6.13        6.36      0.39 o
   1  10  10        0.45        0.08      0.28 o
 -12   1  11       57.26       50.57      1.03 o
 -11   1  11        5.32        4.53      0.37 o
 -10   1  11        9.90       10.30      0.49 o
  -9   1  11      195.44      193.36      2.28 o
  -8   1  11       12.77       13.00      0.51 o
  -7   1  11      116.15      118.73      1.43 o
  -6   1  11       31.03       27.68      0.54 o
  -5   1  11      369.68      374.00      3.59 o
  -4   1  11      559.74      544.17      5.86 o
  -3   1  11       12.31       10.49      0.42 o
  -2   1  11        1.97        1.82      0.27 o
  -1   1  11      262.65      262.26      2.46 o
   0   1  11      101.72      104.27      1.20 o
   1   1  11       45.01       46.46      0.77 o
   2   1  11       29.78       27.76      0.66 o
   3   1  11      393.18      399.38      4.72 o
   4   1  11      189.03      192.04      2.61 o
   5   1  11        6.03        8.23      1.04 o
   6   1  11        1.66        1.05      0.33 o
 -12   2  11        0.90        0.37      0.27 o
 -11   2  11        5.88        6.57      0.44 o
 -10   2  11        0.17        0.77      0.36 o
  -9   2  11        7.36        6.11      0.47 o
  -8   2  11      132.75      133.94      1.63 o
  -7   2  11       34.09       30.33      0.65 o
  -6   2  11       40.52       43.43      0.76 o
  -5   2  11      250.98      234.73      2.23 o
  -4   2  11       51.39       57.26      0.76 o
  -3   2  11        3.06        4.25      0.27 o
  -2   2  11       16.37       16.53      0.41 o
  -1   2  11      468.52      474.78      4.99 o
   0   2  11        3.64        4.74      0.35 o
   1   2  11       12.35       11.68      0.47 o
   2   2  11       79.74       85.34      1.15 o
   3   2  11        4.66        6.44      0.50 o
   4   2  11      232.41      243.91      3.15 o
   5   2  11        2.44        2.74      0.46 o
   6   2  11        9.23        9.82      0.45 o
 -12   3  11        5.05        4.28      0.46 o
 -11   3  11        0.39        0.13      0.27 o
 -10   3  11       15.66       15.13      0.57 o
  -9   3  11      142.48      146.06      1.96 o
  -8   3  11      105.22      108.87      1.52 o
  -7   3  11        5.10        8.60      0.46 o
  -6   3  11       30.91       32.24      0.72 o
  -5   3  11       69.24       68.68      0.92 o
  -4   3  11       65.05       64.28      0.81 o
  -3   3  11      165.36      153.95      1.71 o
  -2   3  11      725.13      671.44      7.12 o
  -1   3  11       51.91       49.85      0.76 o
   0   3  11        0.69        0.35      0.24 o
   1   3  11       88.70       87.26      1.06 o
   2   3  11      230.32      227.94      2.32 o
   3   3  11        6.31        7.22      0.44 o
   4   3  11        2.39        2.92      0.39 o
   5   3  11       16.13       17.61      0.48 o
   6   3  11        0.16        0.26      0.34 o
 -11   4  11       16.15       15.91      0.49 o
 -10   4  11        6.10        5.62      0.44 o
  -9   4  11        0.55        0.77      0.36 o
  -8   4  11       42.22       39.79      0.86 o
  -7   4  11       28.96       25.79      0.73 o
  -6   4  11       17.67       18.33      0.51 o
  -5   4  11       44.47       50.89      0.89 o
  -4   4  11       59.25       58.33      0.99 o
  -3   4  11       33.75       36.19      0.72 o
  -2   4  11      184.29      185.10      2.04 o
  -1   4  11       21.22       22.06      0.67 o
   0   4  11      659.25      647.05      6.71 o
   1   4  11       31.97       30.65      0.61 o
   2   4  11       14.60       14.62      0.46 o
   3   4  11       93.83      100.91      1.35 o
   4   4  11      245.91      246.67      2.94 o
   5   4  11       12.71       13.36      0.48 o
   6   4  11       25.58       26.68      0.71 o
 -11   5  11        7.71        7.46      0.72 o
 -10   5  11        6.44        7.94      0.47 o
  -9   5  11       13.96       17.93      0.59 o
  -8   5  11        0.02        0.37      0.35 o
  -7   5  11        0.33        1.28      0.44 o
  -6   5  11        0.80        1.07      0.33 o
  -5   5  11      105.83      111.68      1.44 o
  -4   5  11        5.41        4.71      0.38 o
  -3   5  11       40.14       43.33      0.76 o
  -2   5  11       46.81       37.78      0.78 o
  -1   5  11       35.58       30.69      0.72 o
   0   5  11        0.48        0.72      0.36 o
   1   5  11       24.87       22.64      0.53 o
   2   5  11      117.95      121.99      2.10 o
   3   5  11        2.71        3.91      0.45 o
   4   5  11       19.43       19.66      0.72 o
   5   5  11        5.06        5.80      0.37 o
 -10   6  11        0.04        0.10      0.32 o
  -9   6  11       34.03       36.50      0.75 o
  -8   6  11       92.55       97.07      1.62 o
  -7   6  11        2.56        3.49      0.49 o
  -6   6  11       61.22       57.30      0.97 o
  -5   6  11       45.79       39.10      0.86 o
  -4   6  11        0.01        0.75      0.30 o
  -3   6  11        1.15        1.98      0.39 o
  -2   6  11        5.64        3.68      0.43 o
  -1   6  11       51.27       50.95      1.00 o
   0   6  11        0.04        0.13      0.43 o
   1   6  11       54.35       60.25      1.22 o
   2   6  11       56.05       56.80      1.06 o
   3   6  11       20.49       22.34      0.70 o
   4   6  11       45.08       42.39      0.87 o
   5   6  11        4.75        4.93      0.47 o
 -10   7  11       68.55       76.50      4.06 o
  -9   7  11       24.56       23.09      0.67 o
  -8   7  11        0.33        0.24      0.36 o
  -7   7  11        5.03        3.43      0.44 o
  -6   7  11       12.86       12.80      0.47 o
  -5   7  11       17.04       20.21      0.55 o
  -4   7  11        1.16        0.67      0.34 o
  -3   7  11       96.81       80.17      1.19 o
  -2   7  11       25.09       24.77      0.71 o
  -1   7  11       44.65       47.58      1.19 o
   0   7  11       71.67       75.18      1.37 o
   1   7  11       57.19       63.56      1.15 o
   2   7  11       29.86       29.76      0.68 o
   3   7  11       31.34       30.66      0.86 o
   4   7  11        0.38        0.41      0.29 o
  -9   8  11        0.14        0.11      0.33 o
  -8   8  11        1.05        0.28      0.37 o
  -7   8  11       28.93       28.86      0.84 o
  -6   8  11       49.65       47.56      0.95 o
  -5   8  11       18.56       16.04      0.52 o
  -4   8  11       42.35       42.58      0.89 o
  -3   8  11        9.86       12.36      0.53 o
  -2   8  11        8.47        8.80      0.50 o
  -1   8  11       16.89       18.65      0.61 o
   0   8  11       58.52       59.46      1.19 o
   1   8  11       42.15       44.45      0.92 o
   2   8  11        0.56        0.58      0.32 o
   3   8  11        0.24        0.10      0.31 o
  -7   9  11        1.72        1.64      0.48 o
  -6   9  11        1.05        1.12      0.28 o
  -5   9  11       11.22       11.40      0.49 o
  -4   9  11        3.68        4.16      0.40 o
  -3   9  11       10.38       10.73      0.48 o
  -2   9  11        8.12        7.02      0.46 o
  -1   9  11        0.07        0.16      0.29 o
   0   9  11       36.58       37.92      0.79 o
   1   9  11        6.56        6.86      0.37 o
  -5  10  11        2.71        1.06      0.37 o
  -4  10  11        0.74        0.14      0.23 o
  -3  10  11        2.97        1.56      0.51 o
  -2  10  11        0.03       -0.01      0.22 o
  -1  10  11        1.19        1.73      0.32 o
 -12   0  12       15.36       18.21      1.06 o
 -11   0  12        0.35        1.00      0.45 o
 -10   0  12       60.92       63.11      1.36 o
  -9   0  12       29.95       25.65      0.80 o
  -8   0  12      124.14      119.48      1.93 o
  -7   0  12       56.30       61.47      1.10 o
  -6   0  12      825.79      794.91     12.05 o
  -5   0  12      420.13      398.24      6.26 o
  -4   0  12     1103.82     1098.00     19.38 o
  -3   0  12       87.93       88.34      1.92 o
  -2   0  12       20.96       19.96      0.97 o
  -1   0  12       27.90       28.99      0.79 o
   0   0  12        1.08        1.65      0.44 o
   1   0  12        0.43        1.69      0.66 o
   2   0  12       11.84       15.80      0.94 o
   3   0  12      430.12      429.32      8.68 o
   4   0  12      327.98      344.31      7.03 o
   5   0  12       31.50       31.65      1.13 o
   6   0  12        3.14        3.94      0.94 o
 -12   1  12       31.66       32.54      1.18 o
 -11   1  12       61.23       62.64      0.98 o
 -10   1  12        0.11        0.07      0.29 o
  -9   1  12       67.45       68.41      1.29 o
  -8   1  12      135.80      134.13      1.65 o
  -7   1  12       18.16       18.74      0.47 o
  -6   1  12     1317.47     1285.13     14.87 o
  -5   1  12       55.13       50.42      0.84 o
  -4   1  12      297.31      286.77      3.00 o
  -3   1  12       40.15       43.26      0.77 o
  -2   1  12        2.20        2.34      0.40 o
  -1   1  12       56.66       64.25      0.98 o
   0   1  12      141.28      134.70      1.52 o
   1   1  12       80.21       71.35      1.03 o
   2   1  12      362.26      355.25      4.34 o
   3   1  12       41.78       44.48      1.06 o
   4   1  12       12.94       13.62      0.65 o
   5   1  12       31.59       32.17      0.72 o
   6   1  12        4.77        5.22      0.48 o
 -12   2  12        1.68        1.39      0.33 o
 -11   2  12       31.76       31.10      0.76 o
 -10   2  12      347.62      349.49      4.19 o
  -9   2  12       52.19       55.93      1.11 o
  -8   2  12        1.92        2.36      0.39 o
  -7   2  12      128.87      122.68      1.47 o
  -6   2  12      344.85      343.03      3.39 o
  -5   2  12      212.73      213.66      2.31 o
  -4   2  12       32.98       34.57      0.69 o
  -3   2  12      100.32       95.44      1.20 o
  -2   2  12      442.75      431.49      4.53 o
  -1   2  12       28.50       29.13      0.66 o
   0   2  12        0.61        0.62      0.29 o
   1   2  12      139.50      135.38      1.54 o
   2   2  12      111.99      106.61      1.33 o
   3   2  12        2.14        3.45      0.44 o
   4   2  12       45.20       44.42      0.82 o
   5   2  12        2.98        1.81      0.46 o
 -11   3  12       11.29       10.66      0.48 o
 -10   3  12       19.14       16.86      0.61 o
  -9   3  12       72.98       73.24      1.13 o
  -8   3  12      121.75      121.47      1.68 o
  -7   3  12        0.00        0.20      0.30 o
  -6   3  12        3.32        4.37      0.38 o
  -5   3  12       15.00       15.94      0.47 o
  -4   3  12       24.84       21.34      0.55 o
  -3   3  12       46.46       42.82      0.90 o
  -2   3  12      243.05      240.38      2.76 o
  -1   3  12       94.40       81.81      1.06 o
   0   3  12      249.23      246.79      2.69 o
   1   3  12       79.52       78.41      1.13 o
   2   3  12       23.63       28.59      0.64 o
   3   3  12        0.66        0.90      0.35 o
   4   3  12       19.96       20.16      0.62 o
   5   3  12        0.13        0.17      0.22 o
 -11   4  12        0.02        0.12      0.25 o
 -10   4  12       19.49       22.10      0.64 o
  -9   4  12        6.64        8.35      0.46 o
  -8   4  12       54.23       50.42      1.03 o
  -7   4  12       26.34       20.72      0.56 o
  -6   4  12      142.25      143.05      1.80 o
  -5   4  12        2.91        5.75      0.95 o
  -4   4  12       10.27        9.37      0.52 o
  -3   4  12        0.64        0.22      0.31 o
  -2   4  12      250.92      244.91      2.79 o
  -1   4  12       21.54       23.02      0.58 o
   0   4  12      362.84      391.82      4.01 o
   1   4  12       45.15       52.57      0.90 o
   2   4  12        0.56        0.76      0.26 o
   3   4  12       42.23       43.11      0.76 o
   4   4  12       30.67       28.47      1.04 o
   5   4  12        5.33        6.57      0.48 o
 -11   5  12       17.30       20.81      0.61 o
 -10   5  12        7.66        8.50      0.42 o
  -9   5  12       93.29       91.35      1.31 o
  -8   5  12       68.44       67.61      1.25 o
  -7   5  12        0.75        1.12      0.34 o
  -6   5  12       44.32       36.67      0.77 o
  -5   5  12       65.22       54.11      0.94 o
  -4   5  12        4.46        4.28      0.41 o
  -3   5  12       44.86       42.63      0.85 o
  -2   5  12       11.05        7.37      0.49 o
  -1   5  12        3.14        2.86      0.44 o
   0   5  12        0.09        0.42      0.30 o
   1   5  12       70.27       69.01      0.95 o
   2   5  12       95.05       98.57      1.32 o
   3   5  12       37.09       38.56      0.81 o
   4   5  12        0.75        0.82      0.28 o
 -10   6  12       20.81       22.66      0.76 o
  -9   6  12        0.63        0.57      0.35 o
  -8   6  12        1.98        1.56      0.39 o
  -7   6  12       15.27       11.76      0.46 o
  -6   6  12        3.76        7.85      0.48 o
  -5   6  12       37.85       38.15      0.78 o
  -4   6  12        1.13        0.63      0.33 o
  -3   6  12       25.96       25.30      0.69 o
  -2   6  12       22.94       26.01      0.67 o
  -1   6  12        0.30        0.89      0.37 o
   0   6  12        5.19        5.19      0.58 o
   1   6  12       33.57       35.84      0.90 o
   2   6  12        3.56        2.68      0.52 o
   3   6  12       71.00       75.90      2.16 o
   4   6  12       10.46        9.86      0.48 o
  -9   7  12       54.70       57.17      1.52 o
  -8   7  12        6.65        9.46      0.56 o
  -7   7  12        2.44        1.71      0.30 o
  -6   7  12       44.94       44.48      0.83 o
  -5   7  12        0.40        0.37      0.29 o
  -4   7  12        7.95        8.80      0.47 o
  -3   7  12       10.77       15.29      0.57 o
  -2   7  12       25.93       28.72      1.02 o
  -1   7  12       36.62       38.23      0.94 o
   0   7  12        5.48        3.85      0.49 o
   1   7  12        0.00        0.43      0.37 o
   2   7  12       30.62       28.04      1.94 o
   3   7  12       21.95       21.73      0.71 o
  -8   8  12        3.02        3.94      0.45 o
  -7   8  12        0.57        0.26      0.22 o
  -6   8  12       10.43       10.59      0.41 o
  -5   8  12        8.54        8.20      0.43 o
  -4   8  12        7.50        5.89      0.42 o
  -3   8  12        1.51        2.12      0.39 o
  -2   8  12       19.80       16.94      0.66 o
  -1   8  12       35.54       41.04      0.92 o
   0   8  12        1.96        1.43      0.34 o
   1   8  12        2.70        1.46      0.35 o
   2   8  12        3.15        4.39      0.84 o
  -6   9  12        3.08        3.07      0.40 o
  -5   9  12        5.07        4.94      0.46 o
  -4   9  12       11.58       12.05      0.64 o
  -3   9  12       13.54       14.03      0.54 o
  -2   9  12       15.28       14.82      0.62 o
  -1   9  12       92.16      100.81      1.43 o
   0   9  12       14.01       12.54      0.50 o
 -11   1  13       29.86       27.62      0.59 o
 -10   1  13        4.74        4.21      0.39 o
  -9   1  13       40.32       39.30      0.83 o
  -8   1  13      131.87      131.98      1.73 o
  -7   1  13      554.13      536.03      5.53 o
  -6   1  13      251.99      242.27      2.62 o
  -5   1  13      216.30      217.46      2.49 o
  -4   1  13      130.28      123.34      1.53 o
  -3   1  13       17.01       17.42      0.57 o
  -2   1  13       94.17       94.03      1.31 o
  -1   1  13       19.78       21.55      0.66 o
   0   1  13        2.44        1.51      0.30 o
   1   1  13       38.06       35.90      0.70 o
   2   1  13       13.67       19.84      0.74 o
   3   1  13       10.05       10.09      0.64 o
   4   1  13        0.78        0.91      0.38 o
   5   1  13       17.14       17.63      0.60 o
 -11   2  13       10.80        8.55      0.47 o
 -10   2  13       58.62       55.73      1.01 o
  -9   2  13       37.11       42.03      1.00 o
  -8   2  13       15.03       15.92      0.65 o
  -7   2  13      269.50      251.12      2.77 o
  -6   2  13       62.86       63.43      0.93 o
  -5   2  13       39.64       40.32      0.75 o
  -4   2  13       88.65       82.45      1.16 o
  -3   2  13      551.09      551.92      6.64 o
  -2   2  13       90.45       94.72      1.42 o
  -1   2  13        0.79        1.17      0.36 o
   0   2  13        2.67        2.52      0.38 o
   1   2  13        7.33       10.89      0.45 o
   2   2  13       31.25       30.05      0.73 o
   3   2  13        0.60        0.42      0.30 o
   4   2  13        1.16        0.97      0.39 o
   5   2  13       17.00       17.70      0.66 o
 -11   3  13        0.89        1.28      0.32 o
 -10   3  13       84.10       88.00      1.24 o
  -9   3  13       11.15       11.91      0.56 o
  -8   3  13       12.68       11.82      0.56 o
  -7   3  13        7.76        7.34      0.46 o
  -6   3  13       15.51       16.55      0.61 o
  -5   3  13       52.14       56.16      1.09 o
  -4   3  13        1.10        1.41      0.40 o
  -3   3  13       22.50       25.32      0.72 o
  -2   3  13       33.21       29.73      0.70 o
  -1   3  13      104.01      113.39      1.62 o
   0   3  13       95.67      102.77      1.37 o
   1   3  13        0.22        0.74      0.30 o
   2   3  13       12.21       11.22      0.54 o
   3   3  13      114.65      118.38      1.45 o
   4   3  13        1.41        0.66      0.25 o
 -11   4  13       61.05       62.13      1.09 o
 -10   4  13       15.22       13.02      0.45 o
  -9   4  13       22.75       19.78      0.69 o
  -8   4  13       31.40       31.72      0.79 o
  -7   4  13        5.83        5.98      0.50 o
  -6   4  13       15.72       16.67      0.59 o
  -5   4  13        2.44        2.85      0.45 o
  -4   4  13        0.14        0.04      0.33 o
  -3   4  13       35.04       35.93      0.85 o
  -2   4  13      107.76      106.98      1.42 o
  -1   4  13       14.89       11.69      0.46 o
   0   4  13       48.55       46.38      0.81 o
   1   4  13       15.04       15.46      0.54 o
   2   4  13        5.72        5.66      0.42 o
   3   4  13       17.46       15.94      0.52 o
   4   4  13       10.36        8.30      0.49 o
 -10   5  13        2.65        1.53      0.27 o
  -9   5  13       24.14       20.70      0.68 o
  -8   5  13       19.01       20.56      0.70 o
  -7   5  13       36.28       38.47      0.75 o
  -6   5  13       25.58       23.08      0.66 o
  -5   5  13       53.02       50.35      0.99 o
  -4   5  13       23.33       21.23      0.67 o
  -3   5  13       10.49       13.59      0.53 o
  -2   5  13       27.87       29.81      0.81 o
  -1   5  13        0.38        0.47      0.34 o
   0   5  13        1.75        1.20      0.35 o
   1   5  13        1.31        1.30      0.33 o
   2   5  13        6.39        7.65      0.53 o
   3   5  13        5.73        5.38      0.55 o
  -9   6  13        6.03        5.20      0.95 o
  -8   6  13        9.05       11.45      0.51 o
  -7   6  13      151.08      142.19      2.26 o
  -6   6  13        2.24        2.47      0.37 o
  -5   6  13       14.03       13.83      0.55 o
  -4   6  13       35.64       31.21      0.80 o
  -3   6  13        5.54        3.33      0.40 o
  -2   6  13        8.43        7.31      0.43 o
  -1   6  13       84.11       82.31      1.35 o
   0   6  13        0.85        0.70      0.40 o
   1   6  13        1.46        1.08      0.36 o
   2   6  13        9.05       10.76      0.59 o
   3   6  13        0.26        0.45      0.84 o
  -8   7  13        0.02        0.07      0.26 o
  -7   7  13       10.79       11.95      0.40 o
  -6   7  13        5.60        5.66      0.50 o
  -5   7  13       51.67       48.57      0.89 o
  -4   7  13        4.49        4.44      0.52 o
  -3   7  13       13.27       12.69      0.54 o
  -2   7  13       10.24       13.62      0.63 o
  -1   7  13       49.36       50.53      1.00 o
   0   7  13        1.66        2.26      0.37 o
   1   7  13       22.86       22.87      0.69 o
   2   7  13       42.38       47.71      1.03 o
  -7   8  13       17.70       18.43      0.59 o
  -6   8  13       19.94       20.02      0.54 o
  -5   8  13        2.09        1.63      0.25 o
  -4   8  13        0.42        0.59      0.26 o
  -3   8  13      107.28      115.23      1.69 o
  -2   8  13        1.42        0.62      0.39 o
  -1   8  13       11.78       15.73      0.58 o
   0   8  13       18.89       22.60      0.61 o
  -4   9  13        9.37        9.95      0.66 o
  -3   9  13       29.65       26.40      0.67 o
  -2   9  13       64.49       71.91      1.21 o
 -11   0  14        1.68        1.02      0.44 o
 -10   0  14       12.10       12.14      0.79 o
  -9   0  14       42.09       44.15      1.62 o
  -8   0  14      226.91      237.16      5.71 o
  -7   0  14       18.21       18.75      0.80 o
  -6   0  14      637.22      646.37     10.82 o
  -5   0  14      823.50      851.18     14.73 o
  -4   0  14      349.10      368.30      5.97 o
  -3   0  14        0.09        0.26      0.44 o
  -2   0  14        0.26        0.25      0.46 o
  -1   0  14       77.77       81.37      1.79 o
   0   0  14        6.72        7.19      0.65 o
   1   0  14       13.86       11.56      0.77 o
   2   0  14      197.52      189.25      3.89 o
   3   0  14        8.97        8.49      0.71 o
   4   0  14       16.80       14.86      0.79 o
 -11   1  14        1.78        1.09      0.27 o
 -10   1  14        1.37        1.01      0.28 o
  -9   1  14        6.24        7.58      0.45 o
  -8   1  14       61.84       64.65      1.12 o
  -7   1  14       30.33       31.53      0.70 o
  -6   1  14       71.81       74.98      1.15 o
  -5   1  14       12.72       11.93      0.56 o
  -4   1  14       14.77       16.91      0.58 o
  -3   1  14      283.15      285.37      3.58 o
  -2   1  14      131.43      142.91      2.01 o
  -1   1  14      187.51      189.00      2.71 o
   0   1  14        0.02        0.21      0.31 o
   1   1  14       12.68       13.74      0.55 o
   2   1  14      158.50      160.15      2.33 o
   3   1  14       11.58       12.07      0.65 o
   4   1  14       22.93       19.31      0.54 o
 -11   2  14       14.81       14.64      0.55 o
 -10   2  14       24.79       25.64      0.60 o
  -9   2  14        0.04        0.45      0.35 o
  -8   2  14        0.05        0.15      0.37 o
  -7   2  14        2.00        2.86      0.35 o
  -6   2  14        7.61        6.42      0.46 o
  -5   2  14       49.31       53.37      0.92 o
  -4   2  14      166.45      169.55      2.19 o
  -3   2  14      264.21      255.33      3.25 o
  -2   2  14       39.03       36.84      0.81 o
  -1   2  14       28.09       27.82      0.65 o
   0   2  14       42.68       37.01      0.76 o
   1   2  14      114.37      106.65      1.27 o
   2   2  14       13.19       13.21      0.53 o
   3   2  14       30.11       30.44      0.67 o
   4   2  14        0.66        0.12      0.23 o
 -11   3  14        5.75        4.34      0.54 o
 -10   3  14       15.18       12.32      1.01 o
  -9   3  14       31.87       34.59      0.83 o
  -8   3  14       10.32       10.17      0.61 o
  -7   3  14        8.95       11.32      0.54 o
  -6   3  14        4.15        5.91      0.53 o
  -5   3  14       24.01       24.68      0.73 o
  -4   3  14       11.61       10.68      0.56 o
  -3   3  14       11.10       10.23      0.54 o
  -2   3  14      149.52      135.56      1.76 o
  -1   3  14      185.18      186.09      2.20 o
   0   3  14       16.42       20.25      0.60 o
   1   3  14        0.01        0.23      0.27 o
   2   3  14       26.98       26.76      0.59 o
   3   3  14        1.36        0.65      0.24 o
 -10   4  14        4.44        2.09      0.34 o
  -9   4  14        1.17        0.96      0.33 o
  -8   4  14        0.95        1.11      0.32 o
  -7   4  14        0.00        0.25      0.27 o
  -6   4  14       97.26       91.62      1.54 o
  -5   4  14       21.58       21.15      0.82 o
  -4   4  14        1.18        0.71      0.46 o
  -3   4  14       10.28        9.59      0.63 o
  -2   4  14       20.08       15.42      0.62 o
  -1   4  14        0.76        0.41      0.27 o
   0   4  14       11.07       13.13      0.47 o
   1   4  14        7.32        8.30      0.38 o
   2   4  14       43.30       42.10      0.78 o
   3   4  14        1.50        0.69      0.27 o
 -10   5  14        1.12        1.28      0.41 o
  -9   5  14       15.75       19.99      0.65 o
  -8   5  14       50.79       49.57      1.05 o
  -7   5  14       18.42       17.37      0.59 o
  -6   5  14        8.21        6.97      0.48 o
  -5   5  14       23.29       21.17      0.63 o
  -4   5  14       63.78       61.19      1.12 o
  -3   5  14       20.73       24.22      0.68 o
  -2   5  14       16.05       13.59      0.52 o
  -1   5  14        1.07        1.74      0.38 o
   0   5  14        0.07        0.07      0.27 o
   1   5  14       11.72       10.19      0.42 o
   2   5  14       28.45       27.06      1.16 o
  -9   6  14        3.54        2.04      0.39 o
  -8   6  14       19.30       19.60      0.69 o
  -7   6  14       11.36        9.84      0.42 o
  -6   6  14        0.01        0.13      0.26 o
  -5   6  14        0.63        0.55      0.32 o
  -4   6  14       10.75       13.04      0.53 o
  -3   6  14        2.84        5.10      0.41 o
  -2   6  14      116.84      125.99      1.64 o
  -1   6  14       16.11       15.05      0.60 o
   0   6  14        0.01        0.16      0.30 o
   1   6  14       37.28       37.66      0.75 o
  -8   7  14        0.47       -0.11      0.31 o
  -7   7  14        1.25        0.87      0.21 o
  -6   7  14        6.38        5.06      0.41 o
  -5   7  14        2.85        1.15      0.29 o
  -4   7  14       26.93       25.10      0.68 o
  -3   7  14       51.56       52.93      0.88 o
  -2   7  14       11.80        9.24      0.51 o
  -1   7  14        9.18       10.10      0.46 o
   0   7  14        2.17        1.38      0.28 o
  -6   8  14        0.36        0.77      0.56 o
  -5   8  14        0.00        0.22      0.27 o
  -4   8  14        1.01        0.97      0.34 o
  -3   8  14       46.57       51.72      0.87 o
  -2   8  14       10.28       10.44      0.55 o
 -10   1  15       23.55       23.07      0.70 o
  -9   1  15        1.51        1.79      0.53 o
  -8   1  15       34.28       32.43      0.76 o
  -7   1  15       58.21       48.53      0.88 o
  -6   1  15       12.15       11.35      0.56 o
  -5   1  15        1.97        1.46      0.36 o
  -4   1  15       28.54       27.98      0.68 o
  -3   1  15        1.29        2.32      0.61 o
  -2   1  15       39.42       41.73      0.89 o
  -1   1  15        7.26        4.72      0.48 o
   0   1  15       25.77       24.14      0.70 o
   1   1  15      120.28      116.64      1.50 o
   2   1  15       10.12       10.59      0.53 o
   3   1  15        6.25        4.99      0.58 o
 -10   2  15        3.51        1.49      0.34 o
  -9   2  15        0.17        0.24      0.31 o
  -8   2  15       51.01       50.98      0.95 o
  -7   2  15        6.01        4.99      0.41 o
  -6   2  15      100.69      103.18      1.29 o
  -5   2  15        0.03        0.39      0.36 o
  -4   2  15        1.73        2.41      0.39 o
  -3   2  15       56.39       51.15      0.93 o
  -2   2  15        1.99        1.82      0.37 o
  -1   2  15        1.10        0.38      0.29 o
   0   2  15       73.64       76.57      1.06 o
   1   2  15       11.28       14.16      0.45 o
   2   2  15       87.28       92.69      1.39 o
   3   2  15       36.05       35.50      0.71 o
 -10   3  15        9.28        9.93      0.43 o
  -9   3  15       12.14       13.70      0.50 o
  -8   3  15        0.36        0.35      0.49 o
  -7   3  15       27.34       26.86      0.75 o
  -6   3  15       11.07       11.82      0.65 o
  -5   3  15        1.64        1.32      0.37 o
  -4   3  15       28.46       31.75      0.79 o
  -3   3  15       81.68       74.51      1.13 o
  -2   3  15        2.78        2.95      0.38 o
  -1   3  15       10.09       12.01      0.45 o
   0   3  15       16.91       17.22      0.50 o
   1   3  15       20.30       18.07      0.50 o
   2   3  15       70.62       70.88      1.29 o
  -9   4  15        6.17        5.16      0.67 o
  -8   4  15       29.45       30.96      1.12 o
  -7   4  15        1.04        0.53      0.31 o
  -6   4  15       59.68       61.39      1.15 o
  -5   4  15       19.81       18.43      0.73 o
  -4   4  15       86.64       86.20      1.53 o
  -3   4  15       13.42        9.74      0.62 o
  -2   4  15        0.27        0.10      0.27 o
  -1   4  15       56.59       54.47      0.82 o
   0   4  15       31.47       34.35      0.65 o
   1   4  15        3.92        3.25      0.42 o
   2   4  15        0.31        0.13      0.25 o
  -9   5  15        0.25        0.26      0.30 o
  -8   5  15        0.04        0.02      0.23 o
  -7   5  15       10.62        9.28      0.40 o
  -6   5  15        1.67        1.66      0.41 o
  -5   5  15        1.15        1.32      0.37 o
  -4   5  15        8.24        9.33      0.55 o
  -3   5  15        4.02        5.39      0.49 o
  -2   5  15       31.48       32.38      0.71 o
  -1   5  15        0.82        0.33      0.27 o
   0   5  15        0.28        0.16      0.23 o
   1   5  15       39.99       43.93      1.16 o
  -8   6  15       12.45       17.00      0.56 o
  -7   6  15        0.43        0.67      0.27 o
  -6   6  15       10.68       12.19      0.49 o
  -5   6  15        4.04        5.93      0.40 o
  -4   6  15        0.05        0.10      0.28 o
  -3   6  15       10.90        9.72      0.42 o
  -2   6  15       11.73       15.32      0.56 o
  -1   6  15        0.02        0.12      0.21 o
   0   6  15        0.07        0.10      0.23 o
  -6   7  15        1.60        0.53      0.27 o
  -5   7  15        0.65        0.76      0.28 o
  -4   7  15       23.57       25.77      0.66 o
  -3   7  15        3.61        5.61      1.11 o
  -2   7  15       17.75       17.49      0.71 o
 -10   0  16        0.73        0.53      0.42 o
  -9   0  16       14.35        8.64      0.58 o
  -8   0  16       19.08       13.98      0.73 o
  -7   0  16       17.28       14.09      0.72 o
  -6   0  16       45.93       52.84      1.23 o
  -5   0  16        3.21        4.69      1.20 o
  -4   0  16        5.97        4.94      1.02 o
  -3   0  16       21.83       21.78      1.58 o
  -2   0  16       53.47       66.31      1.74 o
  -1   0  16       41.72       46.96      1.36 o
   0   0  16        0.14        0.08      0.40 o
   1   0  16       10.96        9.64      1.09 o
   2   0  16        4.90        6.58      0.69 o
 -10   1  16        0.69        0.32      0.36 o
  -9   1  16       25.55       24.99      0.75 o
  -8   1  16       44.06       40.74      1.19 o
  -7   1  16       44.77       34.56      0.71 o
  -6   1  16       23.22       19.04      0.56 o
  -5   1  16       24.64       24.65      0.65 o
  -4   1  16        0.49        2.49      0.76 o
  -3   1  16       12.10       11.53      0.55 o
  -2   1  16        7.16        8.06      0.56 o
  -1   1  16        1.52        1.09      0.32 o
   0   1  16        3.35        1.58      0.53 o
   1   1  16       64.25       69.70      1.17 o
 -10   2  16       14.67       16.95      0.57 o
  -9   2  16       13.26       13.73      0.60 o
  -8   2  16        1.61        0.63      0.38 o
  -7   2  16      174.94      174.96      2.25 o
  -6   2  16        7.96        7.72      0.76 o
  -5   2  16        3.97        5.43      0.67 o
  -4   2  16       18.83       20.24      0.61 o
  -3   2  16        2.35        2.60      0.38 o
  -2   2  16        4.07        2.47      0.39 o
  -1   2  16        0.07        0.07      0.26 o
   0   2  16       14.62       17.36      0.52 o
   1   2  16       10.18       10.60      0.52 o
  -9   3  16       18.42       20.13      0.99 o
  -8   3  16        1.32        1.10      0.42 o
  -7   3  16        3.83        2.11      0.37 o
  -6   3  16        2.22        1.44      0.43 o
  -5   3  16        0.44        0.34      0.32 o
  -4   3  16       19.62       14.31      0.61 o
  -3   3  16        4.27        3.54      0.61 o
  -2   3  16        9.78       12.20      0.47 o
  -1   3  16        0.23        0.31      0.27 o
   0   3  16        6.08        4.88      0.69 o
   1   3  16        1.36        0.55      0.27 o
  -9   4  16        0.23        0.04      0.33 o
  -8   4  16        1.53        0.46      0.34 o
  -7   4  16        5.13        4.69      1.02 o
  -6   4  16        0.00        0.06      0.34 o
  -5   4  16        9.59       11.77      0.55 o
  -4   4  16       32.47       29.20      0.76 o
  -3   4  16        5.54        5.19      0.44 o
  -2   4  16       12.46       11.64      0.46 o
  -1   4  16        0.22        0.08      0.20 o
   0   4  16        0.08        0.13      0.18 o
  -8   5  16        2.40        1.71      0.38 o
  -7   5  16        0.03        0.13      0.24 o
  -6   5  16        4.99        7.72      0.43 o
  -5   5  16        9.44       14.63      0.65 o
  -4   5  16       13.59       14.45      0.59 o
  -3   5  16        1.20        0.48      0.31 o
  -2   5  16        2.31        1.35      0.34 o
  -1   5  16        4.84        3.56      0.41 o
  -6   6  16        0.92        0.66      0.27 o
  -5   6  16        2.43        3.14      0.49 o
  -4   6  16        0.08        0.10      0.30 o
  -3   6  16        4.15        6.60      0.57 o
  -2   6  16        2.16        1.03      0.36 o
  -9   1  17       10.27        9.15      0.73 o
  -8   1  17       51.79       49.33      0.90 o
  -7   1  17        0.27        0.20      0.24 o
  -6   1  17       11.04       12.01      0.42 o
  -5   1  17       20.11       20.29      0.62 o
  -4   1  17        5.33        3.02      0.64 o
  -3   1  17        2.82        2.00      0.33 o
  -2   1  17        6.38        7.16      0.48 o
  -1   1  17        5.58        5.35      0.56 o
   0   1  17        0.24        0.57      0.39 o
  -8   2  17        7.39        5.34      0.56 o
  -7   2  17        8.03        8.85      0.46 o
  -6   2  17        1.08        0.28      0.37 o
  -5   2  17       11.96       12.06      0.47 o
  -4   2  17        0.03        0.15      0.26 o
  -3   2  17        3.61        1.57      0.31 o
  -2   2  17        0.23        0.32      0.31 o
  -1   2  17        0.12        0.04      0.21 o
   0   2  17        1.23        0.49      0.34 o
  -8   3  17       45.70       55.69      2.04 o
  -7   3  17       11.44       14.50      0.55 o
  -6   3  17        1.35        0.98      0.28 o
  -5   3  17        3.67        1.57      0.30 o
  -4   3  17        2.43        1.92      0.33 o
  -3   3  17        1.66        0.49      0.25 o
  -2   3  17        5.67        6.03      0.39 o
  -1   3  17        3.40        1.22      0.31 o
  -7   4  17        1.06        1.13      0.59 o
  -6   4  17        2.36        2.12      0.34 o
  -5   4  17       39.36       44.94      0.79 o
  -4   4  17        0.83        0.64      0.32 o
  -3   4  17        4.42        1.87      0.50 o
  -2   4  17        3.75        5.46      0.57 o
  -5   5  17       19.32       19.14      0.62 o
  -4   5  17       12.35       11.20      0.51 o
  -7   0  18        4.25        3.91      0.36 o
  -6   0  18        4.11        7.02      2.01 o
  -5   0  18        5.29        4.76      0.62 o
  -4   0  18        0.00        0.06      0.36 o
  -3   0  18       52.39       56.04      1.41 o
  -2   0  18        1.08        1.25      0.45 o
  -7   1  18        0.65        0.54      0.28 o
  -6   1  18       19.31       22.39      0.59 o
  -5   1  18       53.55       54.49      0.85 o
  -4   1  18       15.97       19.73      0.55 o
  -3   1  18        6.94        8.08      0.43 o
  -2   1  18        8.18        8.51      0.41 o
  -7   2  18       35.43       37.16      1.30 o
  -6   2  18        4.49        3.57      0.49 o
  -5   2  18        0.23        0.66      0.27 o
  -4   2  18       15.63       19.43      0.54 o
  -3   2  18       20.41       24.16      0.65 o
  -5   3  18        0.98        0.60      0.35 o
  -4   3  18        1.29        0.39      0.28 o
 
